# Supplementary material for: Impact of mineral fertilization and Trichoderma application on soil microbiota of young olive trees inoculated with Verticillium dahliae
Source: Front Microbiol. 2025 Nov 25;16:1708981. doi: 10.3389/fmicb.2025.1708981 (PMC12685930; doi:10.3389/fmicb.2025.1708981)
Supplement: Supplementary file 1 [file Table_1.xlsx]

## Sheet: Table 1
Bacteria and Archaea
Richness
	Source	Nparm	DF	Sum of squares	F ratio	Prob > F
	fert	1	1	76840.2	2.97986	0.103561
	inoc	1	1	45588.2	1.76791	0.202288
	fert*inoc	1	1	49504.2	1.91977	0.184894
	tricho	1	1	486	0.0188471	0.892519
	fert*tricho	1	1	1536	0.0595661	0.810285
	inoc*tricho	1	1	7632.67	0.295995	0.593906
	fert*inoc*tricho	1	1	4930.67	0.191211	0.667755
Shannon
	Source	Nparm	DF	Sum of squares	F ratio	Prob > F
	fert	1	1	0.0037769	0.0412981	0.841526
	inoc	1	1	0.0443838	0.485309	0.496025
	fert*inoc	1	1	0.247149	2.70242	0.119698
	tricho	1	1	0.0337046	0.368539	0.55232
	fert*tricho	1	1	0.127472	1.39383	0.255014
	inoc*tricho	1	1	0.00370445	0.0405058	0.843031
	fert*inoc*tricho	1	1	0.0289479	0.316527	0.5815
Fungi
Richness
	Source	Nparm	DF	Sum of squares	F ratio	Prob > F
	fert	1	1	287.042	0.0580429	0.812676
	ino	1	1	610.042	0.123357	0.730004
	fert*ino	1	1	495.042	0.100103	0.755797
	tricho	1	1	925.042	0.187053	0.671153
	fert*tricho	1	1	1717.04	0.347204	0.563928
	ino*tricho	1	1	3337.04	0.674786	0.42346
	fert*ino*tricho	1	1	4293.38	0.868167	0.365311
Shannon
	Source	Nparm	DF	Sum of squares	F ratio	Prob > F
	fert	1	1	0.0026137	0.0268807	0.871821
	ino	1	1	0.108501	1.11588	0.306497
	fert*ino	1	1	0.101696	1.0459	0.321668
	tricho	1	1	0.00061477	0.00632262	0.937609
	fert*tricho	1	1	0.113894	1.17135	0.295167
	ino*tricho	1	1	0.133886	1.37695	0.257794
	fert*ino*tricho	1	1	0.22112	2.27412	0.15104

## Sheet: Table 2
	Bacteria and Archaea Phyla	Source	Nparm	DF	Sum of squares	F ratio	Prob > F	FDR corrected p-value
	acidobacteria	fertilization	1	1	0.0341932	2.24499	0.153517	0.263172
	actinobacteria	fertilization	1	1	4.99607	30.0495	5.02178e-05	0.000301307
	armatimonadetes	fertilization	1	1	0.0310293	4.89339	0.0418517	0.0913128
	bacteroidetes	fertilization	1	1	0.0768766	1.44475	0.246861	0.348509
	candidatus_tectomicrobia	fertilization	1	1	0.00995339	10.4011	0.00529135	0.0141103
	chlamydiae	fertilization	1	1	0.0034697	3.14675	0.0951079	0.175584
	chloroflexi	fertilization	1	1	0.0821952	3.34411	0.0861486	0.172297
	cyanobacteria	fertilization	1	1	0.053621	0.809954	0.38148	0.481869
	deinococcus_thermus	fertilization	1	1	0.00478378	1.15617	0.298209	0.397612
	elusimicrobia	fertilization	1	1	0.107067	41.2876	8.38984e-06	0.000100678
	euryarchaeota	fertilization	1	1	0.00097	0.242619	0.629011	0.629011
	fibrobacteres	fertilization	1	1	0.138559	27.6732	7.76865e-05	0.000372895
	firmicutes	fertilization	1	1	3.35995	14.1199	0.00171978	0.00589639
	fusobacteria	fertilization	1	1	0.00209165	1.47768	0.24177	0.348509
	gemmatimonadetes	fertilization	1	1	0.0195082	0.404106	0.533964	0.610245
	ignavibacteriae	fertilization	1	1	0.00842823	2.11949	0.164777	0.263643
	nitrospinae	fertilization	1	1	0.0347088	31.6006	3.82461e-05	0.000301307
	nitrospirae	fertilization	1	1	0.0729829	19.7573	0.00040745	0.0016298
	planctomycetes	fertilization	1	1	0.00316027	0.310979	0.584799	0.629011
	proteobacteria	fertilization	1	1	3.52034	41.6182	8.00467e-06	0.000100678
	spirochaetes	fertilization	1	1	0.0270047	10.9586	0.00442157	0.0132647
	tenericutes	fertilization	1	1	0.0291712	7.77413	0.0131573	0.0315776
	thaumarchaeota	fertilization	1	1	0.00830916	0.718761	0.409055	0.490865
	verrucomicrobia	fertilization	1	1	0.00206607	0.243266	0.628558	0.629011
	acidobacteria	fertilization*inoculation	1	1	0.00745684	0.489587	0.49416	0.74124
	actinobacteria	fertilization*inoculation	1	1	0.998392	6.00496	0.0261465	0.209172
	armatimonadetes	fertilization*inoculation	1	1	0.0271693	4.28467	0.0550015	0.330009
	bacteroidetes	fertilization*inoculation	1	1	0.0169701	0.318922	0.580088	0.768413
	candidatus_tectomicrobia	fertilization*inoculation	1	1	0.00010813	0.112998	0.741124	0.808499
	chlamydiae	fertilization*inoculation	1	1	0.00287386	2.60638	0.12598	0.503921
	chloroflexi	fertilization*inoculation	1	1	0.0220347	0.896479	0.357809	0.701444
	cyanobacteria	fertilization*inoculation	1	1	0.083903	1.26737	0.276865	0.701444
	deinococcus_thermus	fertilization*inoculation	1	1	0.00028225	0.0682161	0.797284	0.831949
	elusimicrobia	fertilization*inoculation	1	1	0.00261262	1.00749	0.330444	0.701444
	euryarchaeota	fertilization*inoculation	1	1	0.00286648	0.716973	0.409625	0.701444
	fibrobacteres	fertilization*inoculation	1	1	0.00717994	1.43399	0.248555	0.701444
	firmicutes	fertilization*inoculation	1	1	0.00530204	0.0222813	0.883206	0.883206
	fusobacteria	fertilization*inoculation	1	1	0.00029642	0.209412	0.653382	0.768413
	gemmatimonadetes	fertilization*inoculation	1	1	0.0541178	1.12103	0.30542	0.701444
	ignavibacteriae	fertilization*inoculation	1	1	0.00266632	0.670513	0.424902	0.701444
	nitrospinae	fertilization*inoculation	1	1	0.0145936	13.2867	0.0021812	0.0523488
	nitrospirae	fertilization*inoculation	1	1	0.0010015	0.271118	0.609714	0.768413
	planctomycetes	fertilization*inoculation	1	1	0.0748943	7.3698	0.0153028	0.183634
	proteobacteria	fertilization*inoculation	1	1	0.316329	3.73971	0.0710238	0.340914
	spirochaetes	fertilization*inoculation	1	1	0.00045734	0.185588	0.672361	0.768413
	tenericutes	fertilization*inoculation	1	1	0.00439406	1.17101	0.295233	0.701444
	thaumarchaeota	fertilization*inoculation	1	1	0.00730143	0.631591	0.438403	0.701444
	verrucomicrobia	fertilization*inoculation	1	1	0.0024867	0.292792	0.595891	0.768413
	acidobacteria	fertilization*inoculation*trichoderma	1	1	0.00098495	0.0646676	0.802504	0.906373
	actinobacteria	fertilization*inoculation*trichoderma	1	1	0.308197	1.85369	0.19222	0.777607
	armatimonadetes	fertilization*inoculation*trichoderma	1	1	0.0105134	1.65799	0.216189	0.777607
	bacteroidetes	fertilization*inoculation*trichoderma	1	1	0.0389557	0.732101	0.404835	0.777607
	candidatus_tectomicrobia	fertilization*inoculation*trichoderma	1	1	0.00040695	0.425254	0.523585	0.837737
	chlamydiae	fertilization*inoculation*trichoderma	1	1	6.02883e-05	0.0546769	0.818082	0.906373
	chloroflexi	fertilization*inoculation*trichoderma	1	1	0.0004778	0.0194391	0.890855	0.929588
	cyanobacteria	fertilization*inoculation*trichoderma	1	1	0.00048929	0.00739076	0.932557	0.932557
	deinococcus_thermus	fertilization*inoculation*trichoderma	1	1	0.00031537	0.0762207	0.78602	0.906373
	elusimicrobia	fertilization*inoculation*trichoderma	1	1	0.00083146	0.320633	0.579084	0.868626
	euryarchaeota	fertilization*inoculation*trichoderma	1	1	0.00082799	0.207099	0.655165	0.906373
	fibrobacteres	fertilization*inoculation*trichoderma	1	1	0.00329791	0.658662	0.428942	0.777607
	firmicutes	fertilization*inoculation*trichoderma	1	1	0.192869	0.810514	0.381319	0.777607
	fusobacteria	fertilization*inoculation*trichoderma	1	1	0.00130549	0.922283	0.351165	0.777607
	gemmatimonadetes	fertilization*inoculation*trichoderma	1	1	0.00728218	0.150848	0.702846	0.906373
	ignavibacteriae	fertilization*inoculation*trichoderma	1	1	0.00234619	0.590008	0.453604	0.777607
	nitrospinae	fertilization*inoculation*trichoderma	1	1	0.00763469	6.95099	0.0179576	0.305781
	nitrospirae	fertilization*inoculation*trichoderma	1	1	0.00656664	1.77766	0.20111	0.777607
	planctomycetes	fertilization*inoculation*trichoderma	1	1	0.00849495	0.835926	0.374138	0.777607
	proteobacteria	fertilization*inoculation*trichoderma	1	1	0.513283	6.06814	0.0254817	0.305781
	spirochaetes	fertilization*inoculation*trichoderma	1	1	0.00448143	1.81858	0.196263	0.777607
	tenericutes	fertilization*inoculation*trichoderma	1	1	0.00514996	1.37246	0.25854	0.777607
	thaumarchaeota	fertilization*inoculation*trichoderma	1	1	0.00054508	0.0471511	0.830842	0.906373
	verrucomicrobia	fertilization*inoculation*trichoderma	1	1	0.00556611	0.655372	0.430074	0.777607
	acidobacteria	fertilization*trichoderma	1	1	0.0246765	1.62016	0.221255	0.641535
	actinobacteria	fertilization*trichoderma	1	1	0.0920443	0.553612	0.467633	0.866448
	armatimonadetes	fertilization*trichoderma	1	1	0.00289947	0.457254	0.508568	0.866448
	bacteroidetes	fertilization*trichoderma	1	1	0.180286	3.38814	0.0842885	0.404585
	candidatus_tectomicrobia	fertilization*trichoderma	1	1	3.649e-05	0.0381321	0.847636	0.924694
	chlamydiae	fertilization*trichoderma	1	1	5.44849e-05	0.0494136	0.826899	0.924694
	chloroflexi	fertilization*trichoderma	1	1	0.00952523	0.387533	0.54237	0.866448
	cyanobacteria	fertilization*trichoderma	1	1	0.0548543	0.828582	0.376192	0.866448
	deinococcus_thermus	fertilization*trichoderma	1	1	0.00803244	1.94133	0.18258	0.625989
	elusimicrobia	fertilization*trichoderma	1	1	0.00191842	0.73979	0.402433	0.866448
	euryarchaeota	fertilization*trichoderma	1	1	0.0161816	4.04739	0.0613934	0.36836
	fibrobacteres	fertilization*trichoderma	1	1	0.00242841	0.485004	0.496158	0.866448
	firmicutes	fertilization*trichoderma	1	1	0.0721401	0.303162	0.589512	0.866448
	fusobacteria	fertilization*trichoderma	1	1	4.78842e-07	0.00033829	0.985553	0.986994
	gemmatimonadetes	fertilization*trichoderma	1	1	0.00453281	0.0938955	0.763234	0.91588
	ignavibacteriae	fertilization*trichoderma	1	1	0.0218937	5.50571	0.0321624	0.36836
	nitrospinae	fertilization*trichoderma	1	1	0.00249671	2.27312	0.151125	0.604498
	nitrospirae	fertilization*trichoderma	1	1	1.0128e-06	0.00027418	0.986994	0.986994
	planctomycetes	fertilization*trichoderma	1	1	0.0012317	0.121202	0.732273	0.91588
	proteobacteria	fertilization*trichoderma	1	1	0.0208494	0.246486	0.626312	0.866448
	spirochaetes	fertilization*trichoderma	1	1	0.00052749	0.214057	0.649836	0.866448
	tenericutes	fertilization*trichoderma	1	1	0.00557426	1.48554	0.240576	0.641535
	thaumarchaeota	fertilization*trichoderma	1	1	0.0481022	4.16095	0.0582319	0.36836
	verrucomicrobia	fertilization*trichoderma	1	1	0.0490032	5.7698	0.028802	0.36836
	acidobacteria	inoculation	1	1	0.0295245	1.93846	0.182885	0.858143
	actinobacteria	inoculation	1	1	0.0049628	0.0298494	0.864999	0.975229
	armatimonadetes	inoculation	1	1	0.00591946	0.933513	0.34833	0.902363
	bacteroidetes	inoculation	1	1	0.0161115	0.302787	0.589741	0.910562
	candidatus_tectomicrobia	inoculation	1	1	0.00536203	5.60321	0.0308717	0.246974
	chlamydiae	inoculation	1	1	7.66311e-06	0.00694985	0.934595	0.975229
	chloroflexi	inoculation	1	1	0.267759	10.8937	0.0045139	0.108334
	cyanobacteria	inoculation	1	1	0.0006185	0.0093425	0.924199	0.975229
	deinococcus_thermus	inoculation	1	1	0.00113877	0.275225	0.607041	0.910562
	elusimicrobia	inoculation	1	1	0.00011259	0.0434167	0.837572	0.975229
	euryarchaeota	inoculation	1	1	0.0013659	0.341642	0.567034	0.910562
	fibrobacteres	inoculation	1	1	1.38899e-06	0.00027741	0.986917	0.986917
	firmicutes	inoculation	1	1	0.112203	0.471524	0.502118	0.910562
	fusobacteria	inoculation	1	1	0.00066569	0.470285	0.502673	0.910562
	gemmatimonadetes	inoculation	1	1	0.00657854	0.136272	0.716855	0.975229
	ignavibacteriae	inoculation	1	1	0.0002343	0.0589204	0.811295	0.975229
	nitrospinae	inoculation	1	1	0.00140253	1.27693	0.275126	0.858143
	nitrospirae	inoculation	1	1	0.00861519	2.33223	0.146246	0.858143
	planctomycetes	inoculation	1	1	0.00057972	0.0570465	0.814259	0.975229
	proteobacteria	inoculation	1	1	0.117065	1.38397	0.256634	0.858143
	spirochaetes	inoculation	1	1	0.00300182	1.21815	0.286048	0.858143
	tenericutes	inoculation	1	1	0.00140846	0.375354	0.54871	0.910562
	thaumarchaeota	inoculation	1	1	0.101505	8.78037	0.00915604	0.109872
	verrucomicrobia	inoculation	1	1	0.00704347	0.829322	0.375985	0.902363
	acidobacteria	inoculation*trichoderma	1	1	1.18347e-05	0.00077702	0.978106	0.978106
	actinobacteria	inoculation*trichoderma	1	1	0.0649617	0.390721	0.540734	0.822951
	armatimonadetes	inoculation*trichoderma	1	1	0.00264773	0.417553	0.527321	0.822951
	bacteroidetes	inoculation*trichoderma	1	1	0.0552889	1.03905	0.323209	0.822951
	candidatus_tectomicrobia	inoculation*trichoderma	1	1	0.00057656	0.602495	0.44895	0.822951
	chlamydiae	inoculation*trichoderma	1	1	0.00056233	0.509993	0.485431	0.822951
	chloroflexi	inoculation*trichoderma	1	1	0.0211752	0.861511	0.367108	0.822951
	cyanobacteria	inoculation*trichoderma	1	1	0.0182427	0.275559	0.606825	0.822951
	deinococcus_thermus	inoculation*trichoderma	1	1	0.00023538	0.0568869	0.814514	0.88856
	elusimicrobia	inoculation*trichoderma	1	1	0.00364922	1.40723	0.252833	0.822951
	euryarchaeota	inoculation*trichoderma	1	1	0.00158046	0.395309	0.538395	0.822951
	fibrobacteres	inoculation*trichoderma	1	1	0.00064656	0.129132	0.724033	0.863634
	firmicutes	inoculation*trichoderma	1	1	0.682292	2.86727	0.109774	0.658643
	fusobacteria	inoculation*trichoderma	1	1	0.00136188	0.962122	0.341253	0.822951
	gemmatimonadetes	inoculation*trichoderma	1	1	0.0153705	0.318393	0.5804	0.822951
	ignavibacteriae	inoculation*trichoderma	1	1	4.79972e-05	0.0120701	0.913883	0.953617
	nitrospinae	inoculation*trichoderma	1	1	0.00355123	3.23321	0.0910528	0.658643
	nitrospirae	inoculation*trichoderma	1	1	0.00529997	1.43476	0.248433	0.822951
	planctomycetes	inoculation*trichoderma	1	1	0.00264021	0.259804	0.617213	0.822951
	proteobacteria	inoculation*trichoderma	1	1	0.280299	3.31376	0.0874586	0.658643
	spirochaetes	inoculation*trichoderma	1	1	0.00028413	0.115299	0.738606	0.863634
	tenericutes	inoculation*trichoderma	1	1	0.00489194	1.3037	0.270339	0.822951
	thaumarchaeota	inoculation*trichoderma	1	1	0.0485104	4.19626	0.0572879	0.658643
	verrucomicrobia	inoculation*trichoderma	1	1	0.00085102	0.100202	0.75568	0.863634
	acidobacteria	trichoderma	1	1	0.0251962	1.65428	0.216678	0.577809
	actinobacteria	trichoderma	1	1	0.690263	4.15168	0.0584828	0.280717
	armatimonadetes	trichoderma	1	1	0.00370284	0.583946	0.455892	0.727334
	bacteroidetes	trichoderma	1	1	0.0607905	1.14245	0.300997	0.601995
	candidatus_tectomicrobia	trichoderma	1	1	0.010659	11.1384	0.00417659	0.100238
	chlamydiae	trichoderma	1	1	0.00206397	1.87187	0.19017	0.570509
	chloroflexi	trichoderma	1	1	0.023888	0.971883	0.338885	0.625635
	cyanobacteria	trichoderma	1	1	0.0143459	0.216697	0.647842	0.77741
	deinococcus_thermus	trichoderma	1	1	0.00034998	0.0845857	0.774913	0.885615
	elusimicrobia	trichoderma	1	1	0.00091983	0.35471	0.55979	0.727334
	euryarchaeota	trichoderma	1	1	0.0148168	3.70603	0.072182	0.288728
	fibrobacteres	trichoderma	1	1	0.0277885	5.54995	0.0315691	0.280717
	firmicutes	trichoderma	1	1	0.00810009	0.0340399	0.85594	0.933753
	fusobacteria	trichoderma	1	1	0.00050721	0.358326	0.557817	0.727334
	gemmatimonadetes	trichoderma	1	1	0.0553743	1.14706	0.300057	0.601995
	ignavibacteriae	trichoderma	1	1	0.00129738	0.32626	0.575806	0.727334
	nitrospinae	trichoderma	1	1	0.00049206	0.448	0.51283	0.727334
	nitrospirae	trichoderma	1	1	0.00219673	0.594678	0.451855	0.727334
	planctomycetes	trichoderma	1	1	0.015042	1.48017	0.241391	0.579338
	proteobacteria	trichoderma	1	1	0.394565	4.66463	0.0463118	0.280717
	spirochaetes	trichoderma	1	1	7.21091e-07	0.00029262	0.986563	0.986563
	tenericutes	trichoderma	1	1	0.00760475	2.02666	0.173768	0.570509
	thaumarchaeota	trichoderma	1	1	0.0532091	4.60271	0.0476125	0.280717
	verrucomicrobia	trichoderma	1	1	0.00013871	0.0163328	0.8999	0.939026

## Sheet: Table 3
	Fungal Phyla	Source	Nparm	DF	Sum of squares	F ratio	Prob > F	FDR corrected p-value
	ascomycota	fertilization	1	1	0.406376	1.00285	0.331528	0.607801
	ascomycota	inoculation	1	1	1.82931	4.51434	0.0495429	0.218935
	ascomycota	fertilization*inoculation	1	1	0.10919	0.269456	0.610803	0.815831
	ascomycota	trichoderma	1	1	0.371504	0.916791	0.352565	0.646368
	ascomycota	fertilization*trichoderma	1	1	0.00346992	0.008563	0.927421	0.927421
	ascomycota	inoculation*trichoderma	1	1	0.521708	1.28746	0.27323	0.836956
	ascomycota	fertilization*inoculation*trichoderma	1	1	0.806469	1.99019	0.177468	0.659689
	basidiomycota	fertilization	1	1	0.267771	0.168427	0.686957	0.859597
	basidiomycota	inoculation	1	1	2.95312	1.8575	0.191788	0.351611
	basidiomycota	fertilization*inoculation	1	1	0.0468502	0.0294686	0.865854	0.865854
	basidiomycota	trichoderma	1	1	3.89917	2.45256	0.136895	0.429773
	basidiomycota	fertilization*trichoderma	1	1	0.511095	0.321477	0.57859	0.927421
	basidiomycota	inoculation*trichoderma	1	1	1.83795	1.15606	0.298231	0.836956
	basidiomycota	fertilization*inoculation*trichoderma	1	1	0.31708	0.199442	0.661157	0.855872
	blastocladiomycota	fertilization	1	1	0.0353523	1.58575	0.225996	0.497192
	blastocladiomycota	inoculation	1	1	0.507181	22.7499	0.00020885	0.00229735
	blastocladiomycota	fertilization*inoculation	1	1	0.00518924	0.232767	0.636014	0.815831
	blastocladiomycota	trichoderma	1	1	0.0428174	1.9206	0.184804	0.429773
	blastocladiomycota	fertilization*trichoderma	1	1	0.381668	17.12	0.00077311	0.00850421
	blastocladiomycota	inoculation*trichoderma	1	1	0.0662484	2.97162	0.104001	0.836956
	blastocladiomycota	fertilization*inoculation*trichoderma	1	1	0.0283218	1.2704	0.276313	0.659689
	chytridiomycota	fertilization	1	1	0.113381	0.301907	0.590277	0.859597
	chytridiomycota	inoculation	1	1	1.47195	3.91946	0.065199	0.218935
	chytridiomycota	fertilization*inoculation	1	1	0.327159	0.871146	0.364511	0.815831
	chytridiomycota	trichoderma	1	1	0.12765	0.339902	0.568013	0.768874
	chytridiomycota	fertilization*trichoderma	1	1	0.309792	0.824902	0.377228	0.927421
	chytridiomycota	inoculation*trichoderma	1	1	0.0138777	0.0369531	0.849979	0.887237
	chytridiomycota	fertilization*inoculation*trichoderma	1	1	0.169946	0.452525	0.510738	0.802588
	cryptomycota	fertilization	1	1	0.172749	1.62622	0.220433	0.497192
	cryptomycota	inoculation	1	1	0.0646747	0.608834	0.446618	0.614099
	cryptomycota	fertilization*inoculation	1	1	0.0203455	0.191528	0.667498	0.815831
	cryptomycota	trichoderma	1	1	0.0164679	0.155025	0.698976	0.768874
	cryptomycota	fertilization*trichoderma	1	1	0.0224077	0.210941	0.652209	0.927421
	cryptomycota	inoculation*trichoderma	1	1	0.119631	1.12618	0.304348	0.836956
	cryptomycota	fertilization*inoculation*trichoderma	1	1	0.121952	1.14803	0.299859	0.659689
	entomophthoromycota	fertilization	1	1	0.0010388	0.079604	0.781452	0.859597
	entomophthoromycota	inoculation	1	1	1.512e-05	0.00115868	0.973267	0.973267
	entomophthoromycota	fertilization*inoculation	1	1	0.0142775	1.0941	0.311111	0.815831
	entomophthoromycota	trichoderma	1	1	0.00274476	0.210333	0.652675	0.768874
	entomophthoromycota	fertilization*trichoderma	1	1	0.00109216	0.0836927	0.776069	0.927421
	entomophthoromycota	inoculation*trichoderma	1	1	0.00027089	0.0207587	0.887237	0.887237
	entomophthoromycota	fertilization*inoculation*trichoderma	1	1	0.00973756	0.746196	0.400448	0.734155
	glomeromycota	fertilization	1	1	0.0631428	0.0837269	0.776025	0.859597
	glomeromycota	inoculation	1	1	0.0344568	0.0456895	0.833441	0.916785
	glomeromycota	fertilization*inoculation	1	1	0.0230993	0.0306295	0.863265	0.865854
	glomeromycota	trichoderma	1	1	2.31443	3.06892	0.0989433	0.429773
	glomeromycota	fertilization*trichoderma	1	1	0.683917	0.906869	0.355112	0.927421
	glomeromycota	inoculation*trichoderma	1	1	0.224459	0.297631	0.592896	0.861815
	glomeromycota	fertilization*inoculation*trichoderma	1	1	0.0228624	0.0303154	0.86396	0.950356
	kickxellomycotina	fertilization	1	1	0.00099373	0.0275892	0.870159	0.870159
	kickxellomycotina	inoculation	1	1	0.0555033	1.54095	0.232368	0.36515
	kickxellomycotina	fertilization*inoculation	1	1	0.00870224	0.241602	0.629726	0.815831
	kickxellomycotina	trichoderma	1	1	0.126872	3.52237	0.0789049	0.429773
	kickxellomycotina	fertilization*trichoderma	1	1	0.0168278	0.467193	0.50406	0.927421
	kickxellomycotina	inoculation*trichoderma	1	1	0.0088542	0.245821	0.626774	0.861815
	kickxellomycotina	fertilization*inoculation*trichoderma	1	1	0.00553369	0.153633	0.700259	0.855872
	mortierellomycotina	fertilization	1	1	3.20717	6.13467	0.0248027	0.136415
	mortierellomycotina	inoculation	1	1	1.47341	2.81834	0.112612	0.247747
	mortierellomycotina	fertilization*inoculation	1	1	1.12351	2.14904	0.162036	0.815831
	mortierellomycotina	trichoderma	1	1	0.0181378	0.034694	0.854579	0.854579
	mortierellomycotina	fertilization*trichoderma	1	1	0.0224911	0.043021	0.838303	0.927421
	mortierellomycotina	inoculation*trichoderma	1	1	0.273737	0.523604	0.479755	0.861815
	mortierellomycotina	fertilization*inoculation*trichoderma	1	1	1.07638	2.05889	0.170579	0.659689
	mucoromycotina	fertilization	1	1	15.1692	32.5937	3.228e-05	0.00035508
	mucoromycotina	inoculation	1	1	0.142879	0.307002	0.587187	0.717673
	mucoromycotina	fertilization*inoculation	1	1	2.41843	5.19643	0.0366881	0.403569
	mucoromycotina	trichoderma	1	1	0.850017	1.82642	0.195351	0.429773
	mucoromycotina	fertilization*trichoderma	1	1	1.87805	4.03534	0.0617406	0.339573
	mucoromycotina	inoculation*trichoderma	1	1	0.0337401	0.0724966	0.791177	0.887237
	mucoromycotina	fertilization*inoculation*trichoderma	1	1	0.550344	1.18251	0.292955	0.659689
	olpidiaceae	fertilization	1	1	0.053721	2.42428	0.139026	0.497192
	olpidiaceae	inoculation	1	1	0.0776495	3.50411	0.0796129	0.218935
	olpidiaceae	fertilization*inoculation	1	1	0.0136218	0.614715	0.444471	0.815831
	olpidiaceae	trichoderma	1	1	0.00692927	0.312699	0.583772	0.768874
	olpidiaceae	fertilization*trichoderma	1	1	0.00074968	0.033831	0.856378	0.927421
	olpidiaceae	inoculation*trichoderma	1	1	0.00818971	0.369579	0.551766	0.861815
	olpidiaceae	fertilization*inoculation*trichoderma	1	1	1.6312e-05	0.00073611	0.97869	0.97869

## Sheet: Table 4
genus	phylum		N fixation
candidatus_koribacter	acidobacteria	acidobacteria;acidobacteriia;acidobacteriales;acidobacteriaceae;candidatus koribacter;candidatus koribacter versatilis	NO
granulicella	acidobacteria	acidobacteria;acidobacteriia;acidobacteriales;acidobacteriaceae;granulicella;granulicella spp.	NO
candidatus_chloracidobacterium	acidobacteria	acidobacteria;acidobacteria;acidobacteria;acidobacteria;candidatus chloracidobacterium;uncultured candidatus chloracidobacterium sp.	NO
streptomyces	actinobacteria	actinobacteria;actinobacteria;actinomycetales;streptomycetaceae;streptomyces;streptomyces werraensis	YES
agromyces	actinobacteria	actinobacteria;actinobacteria;actinomYEScetales;microbacteriaceae;agromYESces;agromYESces ramosus	NO
lentzea	actinobacteria	actinobacteria;actinobacteria;actinomycetales;pseudonocardiaceae;lentzea;lentzea albida	NO
nocardiopsis	actinobacteria	actinobacteria;actinobacteria;actinomycetales;nocardiopsaceae;nocardiopsis;nocardiopsis composta	NO
acidimicrobium	actinobacteria	actinobacteria;actinobacteria;acidimicrobiales;acidimicrobiaceae;acidimicrobium;acidimicrobium spp.	YES
streptacidiphilus	actinobacteria	actinobacteria;actinobacteria;actinomycetales;streptomycetaceae;streptacidiphilus;streptacidiphilus jiangxiensis	NO
nocardioides	actinobacteria	actinobacteria;actinobacteria;actinomycetales;nocardioidaceae;nocardioides;nocardioides sp.	NO
aeromicrobium	actinobacteria	actinobacteria;actinobacteria;actinomycetales;nocardioidaceae;aeromicrobium;aeromicrobium spp.	NO
arthrobacter	actinobacteria	actinobacteria;actinobacteria;actinomycetales;micrococcaceae;arthrobacter;arthrobacter spp.	YES
microbacterium	actinobacteria	actinobacteria;actinobacteria;actinomycetales;microbacteriaceae;microbacterium;microbacterium aurum	NO
marmoricola	actinobacteria	actinobacteria;actinobacteria;actinomycetales;nocardioidaceae;marmoricola;marmoricola spp.	NO
kitasatospora	actinobacteria	actinobacteria;actinobacteria;actinomycetales;streptomycetaceae;kitasatospora;kitasatospora spp.	NO
thermoleophilum	actinobacteria	actinobacteria;thermoleophilia;thermoleophilales;thermoleophilaceae;thermoleophilum;thermoleophilum spp.	NO
ferrithrix	actinobacteria	actinobacteria;actinobacteria;acidimicrobiales;acidimicrobiaceae;ferrithrix;ferrithrix spp.	NO
kribbella	actinobacteria	actinobacteria;actinobacteria;actinomycetales;nocardioidaceae;kribbella;kribbella spp.	NO
iamia	actinobacteria	actinobacteria;actinobacteria;acidimicrobiales;iamiaceae;iamia;iamia spp.	NO
ilumatobacter	actinobacteria	actinobacteria;actinobacteria;acidimicrobiales;acidimicrobiaceae;ilumatobacter;ilumatobacter spp.	NO
fodinicola	actinobacteria	actinobacteria;actinobacteria;actinomycetales;cryptosporangiaceae;fodinicola;fodinicola spp.	NO
corynebacterium	actinobacteria	actinobacteria;actinobacteria;actinomycetales;corynebacteriaceae;corynebacterium;corynebacterium spp.	NO
cryocola	actinobacteria	actinobacteria;actinobacteria;actinomycetales;microbacteriaceae;cryocola;cryocola spp.	NO
cellulosimicrobium	actinobacteria	actinobacteria;actinobacteria;actinomycetales;promicromonosporaceae;cellulosimicrobium;cellulosimicrobium cellulans	NO
promicromonospora	actinobacteria	actinobacteria;actinobacteria;actinomycetales;promicromonosporaceae;promicromonospora;promicromonospora sukumoe	NO
candidatus_microthrix	actinobacteria	actinobacteria;acidimicrobiia;acidimicrobiales;microthrixaceae;candidatus microthrix;uncultured candidatus microthrix sp.	NO
blastococcus	actinobacteria	actinobacteria;actinobacteria;actinomycetales;geodermatophilaceae;blastococcus;blastococcus spp.	NO
phytohabitans	actinobacteria	actinobacteria;actinobacteria;actinomycetales;micromonosporaceae;phytohabitans;phytohabitans rumicis	NO
conexibacter	actinobacteria	actinobacteria;actinobacteria;solirubrobacterales;conexibacteraceae;conexibacter;conexibacter spp.	YES
saccharothrix	actinobacteria	actinobacteria;actinobacteria;actinomycetales;pseudonocardiaceae;saccharothrix;saccharothrix xinjiangensis	NO
jiangella	actinobacteria	actinobacteria;actinobacteria;actinomycetales;jiangellaceae;jiangella;jiangella spp.	NO
serinicoccus	actinobacteria	actinobacteria;actinobacteria;actinomycetales;intrasporangiaceae;serinicoccus;serinicoccus sp.	NO
modestobacter	actinobacteria	actinobacteria;actinobacteria;actinomycetales;geodermatophilaceae;modestobacter;modestobacter spp.	NO
rhodococcus	actinobacteria	actinobacteria;actinobacteria;actinomycetales;nocardiaceae;rhodococcus;rhodococcus rhodochrous	YES
actinocatenispora	actinobacteria	actinobacteria;actinobacteria;actinomycetales;micromonosporaceae;actinocatenispora;actinocatenispora spp.	NO
rubrobacter	actinobacteria	actinobacteria;actinobacteria;rubrobacterales;rubrobacteraceae;rubrobacter;rubrobacter spp.	YES
spirosoma	bacteroidetes	bacteroidetes;cytophagia;cytophagales;cytophagaceae;spirosoma;spirosoma spp.	YES
gillisia	bacteroidetes	bacteroidetes;flavobacteriia;flavobacteriales;flavobacteriaceae;gillisia;gillisia sp.	NO
marinoscillum	bacteroidetes	bacteroidetes;cytophagia;cytophagales;cytophagaceae;marinoscillum;marinoscillum furvescens	NO
sporocytophaga	bacteroidetes	bacteroidetes;cytophagia;cytophagales;cytophagaceae;sporocytophaga;sporocytophaga spp.	NO
niabella	bacteroidetes	bacteroidetes;sphingobacteriia;sphingobacteriales;chitinophagaceae;niabella;niabella ginsengisoli	NO
solitalea	bacteroidetes	bacteroidetes;sphingobacteriia;sphingobacteriales;sphingobacteriaceae;solitalea;solitalea spp.	NO
fluviicola	bacteroidetes	bacteroidetes;flavobacteriia;flavobacteriales;cryomorphaceae;fluviicola;fluviicola taffensis	NO
anaerorhabdus	bacteroidetes	bacteroidetes;bacteroidia;bacteroidales;bacteroidaceae;anaerorhabdus;anaerorhabdus furcosa	NO
sediminibacterium	bacteroidetes	bacteroidetes;sphingobacteriia;sphingobacteriales;chitinophagaceae;sediminibacterium;sediminibacterium spp.	NO
candidatus_entotheonella	candidatus tectomicrobia	candidatus tectomicrobia;candidatus tectomicrobia;candidatus tectomicrobia;candidatus tectomicrobia;candidatus entotheonella;candidatus entotheonella palauensis	NO
herpetosiphon	chloroflexi	chloroflexi;chloroflexia;herpetosiphonales;herpetosiphonaceae;herpetosiphon;herpetosiphon spp.	NO
sphaerobacter	chloroflexi	chloroflexi;thermomicrobia;sphaerobacterales;sphaerobacteraceae;sphaerobacter;sphaerobacter spp.	NO
gloeocapsa	cyanobacteria	cyanobacteria;cyanobacteria;chroococcales;chroococcales;gloeocapsa;gloeocapsa sp.	NO
cyanothece	cyanobacteria	cyanobacteria;oscillatoriophycidae;oscillatoriales;cyanothecaceae;cyanothece;cyanothece spp.	YES
roholtiella	cyanobacteria	cyanobacteria;cyanobacteria;nostocales;nostocaceae;roholtiella;roholtiella mojaviensis	NO
prochlorococcus	cyanobacteria	cyanobacteria;cyanobacteria;prochlorales;prochlorococcaceae;prochlorococcus;prochlorococcus spp.	NO
gloeobacter	cyanobacteria	cyanobacteria;gloeobacteria;gloeobacterales;gloeobacteraceae;gloeobacter;gloeobacter spp.	YES
deinococcus	deinococcus_thermus	deinococcus_thermus;deinococci;deinococcales;deinococcaceae;deinococcus;deinococcus spp.	NO
truepera	deinococcus_thermus	deinococcus_thermus;deinococci;deinococcales;trueperaceae;truepera;truepera spp.	NO
elusimicrobium	elusimicrobia	elusimicrobia;elusimicrobia;elusimicrobiales;elusimicrobiaceae;elusimicrobium;elusimicrobium spp.	NO
methanosaeta	euryarchaeota	euryarchaeota;methanomicrobia;methanosarcinales;methanosaetaceae;methanosaeta;methanosaeta sp.	YES
methanobacterium	euryarchaeota	euryarchaeota;methanobacteria;methanobacteriales;methanobacteriaceae;methanobacterium;methanobacterium sp.	YES
methanosphaera	euryarchaeota	euryarchaeota;methanobacteria;methanobacteriales;methanobacteriaceae;methanosphaera;methanosphaera sp.	YES
methanococcus	euryarchaeota	euryarchaeota;methanococci;methanococcales;methanococcaceae;methanococcus;methanococcus sp.	YES
fibrobacter	fibrobacteres	fibrobacteres;fibrobacteria;fibrobacterales;fibrobacteraceae;fibrobacter;fibrobacter spp.	YES
pelotomaculum	firmicutes	firmicutes;clostridia;clostridiales;peptococcaceae;pelotomaculum;pelotomaculum spp.	NO
thermoanaerobacter	firmicutes	firmicutes;clostridia;thermoanaerobacterales;thermoanaerobacteraceae;thermoanaerobacter;thermoanaerobacter spp.	YES
bacillus	firmicutes	firmicutes;bacilli;bacillales;bacillaceae;bacillus;bacillus funiculus	YES
carboxydothermus	firmicutes	firmicutes;clostridia;thermoanaerobacterales;thermoanaerobacteraceae;carboxydothermus;carboxydothermus spp.	NO
ureibacillus	firmicutes	firmicutes;bacilli;bacillales;planococcaceae;ureibacillus;ureibacillus spp.	NO
syntrophomonas	firmicutes	firmicutes;clostridia;clostridiales;syntrophomonadaceae;syntrophomonas;syntrophomonas spp.	YES
salinibacillus	firmicutes	firmicutes;bacilli;bacillales;bacillaceae;salinibacillus;salinibacillus aidingensis	NO
butyricicoccus	firmicutes	firmicutes;clostridia;clostridiales;clostridiaceae;butyricicoccus;butyricicoccus pullicaecorum	NO
sporosarcina	firmicutes	firmicutes;bacilli;bacillales;planococcaceae;sporosarcina;sporosarcina sp.	NO
brevibacillus	firmicutes	firmicutes;bacilli;bacillales;paenibacillaceae;brevibacillus;brevibacillus limnophilus	NO
erysipelothrix	firmicutes	firmicutes;erysipelotrichia;erysipelotrichales;erysipelotrichaceae;erysipelothrix;erysipelothrix rhusiopathiae	NO
dielma	firmicutes	firmicutes;erysipelotrichia;erysipelotrichales;erysipelotrichaceae;dielma;clostridiaceae bacterium	NO
planococcus	firmicutes	firmicutes;bacilli;bacillales;planococcaceae;planococcus;planococcus spp.	NO
clostridium	firmicutes	firmicutes;clostridia;clostridiales;clostridiaceae;clostridium;clostridium sp.	YES
nitrospina	nitrospinae	nitrospinae;nitrospinia;nitrospinales;nitrospinaceae;nitrospina;nitrospina spp.	NO
thermodesulfovibrio	nitrospirae	nitrospirae;nitrospira;nitrospirales;nitrospiraceae;thermodesulfovibrio;thermodesulfovibrio spp.	YES
nitrospira	nitrospirae	nitrospirae;nitrospira;nitrospirales;nitrospiraceae;nitrospira;nitrospira japonica	NO
zavarzinella	planctomycetes	planctomycetes;planctomycetia;planctomycetales;planctomycetaceae;zavarzinella;zavarzinella spp.	NO
pirellula	planctomycetes	planctomycetes;planctomycetia;planctomycetales;planctomycetaceae;pirellula;pirellula spp.	NO
Candidatus Puniceispirillum	proteobacteria	proteobacteria;alphaproteobacteria;alphaproteobacteria;alphaproteobacteria;candidatus puniceispirillum;candidatus puniceispirillum marinum	NO
nitrosovibrio	proteobacteria	proteobacteria;betaproteobacteria;nitrosomonadales;nitrosomonadaceae;nitrosovibrio;nitrosovibrio spp.	NO
chitinimonas	proteobacteria	proteobacteria;betaproteobacteria;burkholderiales;burkholderiaceae;chitinimonas;chitinimonas sp.	NO
syntrophorhabdus	proteobacteria	proteobacteria;deltaproteobacteria;syntrophobacterales;syntrophorhabdaceae;syntrophorhabdus;syntrophorhabdus spp.	NO
thauera	proteobacteria	proteobacteria;betaproteobacteria;rhodocyclales;rhodocyclaceae;thauera;thauera spp.	NO
massilia	proteobacteria	proteobacteria;betaproteobacteria;burkholderiales;oxalobacteraceae;massilia;massilia timonae	NO
gemmobacter	proteobacteria	proteobacteria;alphaproteobacteria;rhodobacterales;rhodobacteraceae;gemmobacter;rhodobacter changlaii	NO
azoarcus	proteobacteria	proteobacteria;betaproteobacteria;rhodocyclales;rhodocyclaceae;azoarcus;azoarcus spp.	YES
thermovum	proteobacteria	proteobacteria;alphaproteobacteria;rhizobiales;phyllobacteriaceae;thermovum;thermovum composti	NO
thiobacillus	proteobacteria	proteobacteria;betaproteobacteria;hydrogenophilales;hydrogenophilaceae;thiobacillus;thiobacillus spp.	NO
frateuria	proteobacteria	proteobacteria;gammaproteobacteria;xanthomonadales;xanthomonadaceae;frateuria;frateuria spp.	NO
thiobacter	proteobacteria	proteobacteria;betaproteobacteria;burkholderiales;burkholderiales;thiobacter;thiobacter spp.	NO
denitratisoma	proteobacteria	proteobacteria;betaproteobacteria;rhodocyclales;rhodocyclaceae;denitratisoma;denitratisoma spp.	NO
coxiella	proteobacteria	proteobacteria;gammaproteobacteria;legionellales;coxiellaceae;coxiella;coxiella spp.	NO
dechloromonas	proteobacteria	proteobacteria;betaproteobacteria;rhodocyclales;rhodocyclaceae;dechloromonas;dechloromonas denitrificans	YES
azonexus	proteobacteria	proteobacteria;betaproteobacteria;rhodocyclales;rhodocyclaceae;azonexus;azonexus spp.	NO
burkholderia	proteobacteria	proteobacteria;betaproteobacteria;burkholderiales;burkholderiaceae;burkholderia;burkholderia soli	YES
pyxidicoccus	proteobacteria	proteobacteria;deltaproteobacteria;myxococcales;myxococcaceae;pyxidicoccus;pyxidicoccus sp.	NO
geothermobacter	proteobacteria	proteobacteria;deltaproteobacteria;desulfuromonadales;geobacteraceae;geothermobacter;geothermobacter spp.	NO
rheinheimera	proteobacteria	proteobacteria;gammaproteobacteria;chromatiales;chromatiaceae;rheinheimera;rheinheimera sp.	NO
devosia	proteobacteria	proteobacteria;alphaproteobacteria;rhizobiales;hyphomicrobiaceae;devosia;devosia insulae	YES
desulfotalea	proteobacteria	proteobacteria;deltaproteobacteria;desulfobacterales;desulfobulbaceae;desulfotalea;desulfotalea spp.	NO
mesorhizobium	proteobacteria	proteobacteria;alphaproteobacteria;rhizobiales;phyllobacteriaceae;mesorhizobium;mesorhizobium spp.	YES
janthinobacterium	proteobacteria	proteobacteria;betaproteobacteria;burkholderiales;oxalobacteraceae;janthinobacterium;janthinobacterium spp.	NO
altererythrobacter	proteobacteria	proteobacteria;alphaproteobacteria;sphingomonadales;erythrobacteraceae;altererythrobacter;altererythrobacter ishigakiensis	NO
hahella	proteobacteria	proteobacteria;gammaproteobacteria;oceanospirillales;hahellaceae;hahella;hahella spp.	NO
arenimonas	proteobacteria	proteobacteria;gammaproteobacteria;xanthomonadales;xanthomonadaceae;arenimonas;arenimonas spp.	NO
polyangium	proteobacteria	proteobacteria;deltaproteobacteria;myxococcales;polyangiaceae;polyangium;polyangium sp.	NO
desulforegula	proteobacteria	proteobacteria;deltaproteobacteria;desulfobacterales;desulfobacteraceae;desulforegula;desulforegula spp.	NO
schlegelella	proteobacteria	proteobacteria;betaproteobacteria;burkholderiales;comamonadaceae;schlegelella;schlegelella spp.	NO
methylobacillus	proteobacteria	proteobacteria;betaproteobacteria;methylophilales;methylophilaceae;methylobacillus;methylobacillus spp.	NO
wolbachia	proteobacteria	proteobacteria;alphaproteobacteria;rickettsiales;anaplasmataceae;wolbachia;wolbachia spp.	NO
caedibacter	proteobacteria	proteobacteria;alphaproteobacteria;rickettsiales;rickettsiales;caedibacter;caedibacter spp.	NO
duganella	proteobacteria	proteobacteria;betaproteobacteria;burkholderiales;oxalobacteraceae;duganella;duganella sp.	NO
melittangium	proteobacteria	proteobacteria;deltaproteobacteria;myxococcales;cystobacteraceae;melittangium;melittangium lichenicola	NO
methyloversatilis	proteobacteria	proteobacteria;betaproteobacteria;rhodocyclales;rhodocyclaceae;methyloversatilis;methyloversatilis universalis	NO
thioploca	proteobacteria	proteobacteria;gammaproteobacteria;thiotrichales;thiotrichaceae;thioploca;thioploca sp.	NO
nitrospirillum	proteobacteria	proteobacteria;alphaproteobacteria;rhodospirillales;rhodospirillaceae;nitrospirillum;azospirillum amazonense	YES
limnobacter	proteobacteria	proteobacteria;betaproteobacteria;burkholderiales;burkholderiaceae;limnobacter;limnobacter spp.	NO
microvirga	proteobacteria	proteobacteria;alphaproteobacteria;rhizobiales;methylobacteriaceae;microvirga;microvirga spp.	YES
caenispirillum	proteobacteria	proteobacteria;alphaproteobacteria;rhodospirillales;rhodospirillaceae;caenispirillum;caenispirillum sp.	NO
desulfurivibrio	proteobacteria	proteobacteria;deltaproteobacteria;desulfobacterales;desulfobulbaceae;desulfurivibrio;desulfurivibrio spp.	YES
pelomonas	proteobacteria	proteobacteria;betaproteobacteria;burkholderiales;comamonadaceae;pelomonas;pelomonas sp.	NO
skermanella	proteobacteria	proteobacteria;alphaproteobacteria;rhodospirillales;rhodospirillaceae;skermanella;skermanella spp.	NO
dyella	proteobacteria	proteobacteria;gammaproteobacteria;xanthomonadales;xanthomonadaceae;dyella;dyella sp.	NO
geobacter	proteobacteria	proteobacteria;deltaproteobacteria;desulfuromonadales;geobacteraceae;geobacter;geobacter humireducens	YES
woodsholea	proteobacteria	proteobacteria;alphaproteobacteria;caulobacterales;caulobacteraceae;woodsholea;woodsholea maritima	NO
beijerinckia	proteobacteria	proteobacteria;alphaproteobacteria;rhizobiales;beijerinckiaceae;beijerinckia;beijerinckia spp.	YES
candidatus_babela	proteobacteria	proteobacteria;deltaproteobacteria;deltaproteobacteria;deltaproteobacteria;candidatus babela;delta proteobacterium babl1	NO
aminobacter	proteobacteria	proteobacteria;alphaproteobacteria;rhizobiales;phyllobacteriaceae;aminobacter;aminobacter sp.	NO
alcaligenes	proteobacteria	proteobacteria;betaproteobacteria;burkholderiales;alcaligenaceae;alcaligenes;alcaligenes spp.	NO
brevundimonas	proteobacteria	proteobacteria;alphaproteobacteria;caulobacterales;caulobacteraceae;brevundimonas;brevundimonas abyssalis	NO
ensifer	proteobacteria	proteobacteria;alphaproteobacteria;rhizobiales;rhizobiaceae;ensifer;ensifer meliloti	NO
zoogloea	proteobacteria	proteobacteria;betaproteobacteria;rhodocyclales;rhodocyclaceae;zoogloea;zoogloea resiniphila	NO
oligoflexus	proteobacteria	proteobacteria;oligoflexia;oligoflexales;oligoflexaceae;oligoflexus;bacterium shr3	NO
fontimonas	proteobacteria	proteobacteria;gammaproteobacteria;gammaproteobacteria;gammaproteobacteria;fontimonas;fontimonas thermophila	NO
magnetospira	proteobacteria	proteobacteria;alphaproteobacteria;rhodospirillales;rhodospirillaceae;magnetospira;magnetospira sp.	NO
stigmatella	proteobacteria	proteobacteria;deltaproteobacteria;myxococcales;cystobacteraceae;stigmatella;stigmatella spp.	NO
desulfuromonas	proteobacteria	proteobacteria;deltaproteobacteria;desulfuromonadales;desulfuromonadaceae;desulfuromonas;desulfuromonas spp.	NO
desulfonatronum	proteobacteria	proteobacteria;deltaproteobacteria;desulfovibrionales;desulfonatronumaceae;desulfonatronum;desulfonatronum thiosulfatophilum	NO
shewanella	proteobacteria	proteobacteria;gammaproteobacteria;alteromonadales;shewanellaceae;shewanella;shewanella spp.	YES
georgfuchsia	proteobacteria	proteobacteria;betaproteobacteria;rhodocyclales;rhodocyclaceae;georgfuchsia;georgfuchsia spp.	NO
sterolibacterium	proteobacteria	proteobacteria;betaproteobacteria;rhodocyclales;rhodocyclaceae;sterolibacterium;sterolibacterium sp.	YES
lautropia	proteobacteria	proteobacteria;betaproteobacteria;burkholderiales;burkholderiaceae;lautropia;lautropia sp.	NO
sinorhizobium	proteobacteria	proteobacteria;alphaproteobacteria;rhizobiales;rhizobiaceae;sinorhizobium;sinorhizobium spp.	YES
phaeospirillum	proteobacteria	proteobacteria;alphaproteobacteria;rhodospirillales;rhodospirillaceae;phaeospirillum;phaeospirillum fulvum	NO
sandaracinus	proteobacteria	proteobacteria;deltaproteobacteria;myxococcales;sandaracinaceae;sandaracinus;sandaracinus amylolyticus	NO
aetherobacter	proteobacteria	proteobacteria;deltaproteobacteria;myxococcales;polyangiaceae;aetherobacter;aetherobacter rufus	NO
oxalobacter	proteobacteria	proteobacteria;betaproteobacteria;burkholderiales;oxalobacteraceae;oxalobacter;oxalobacter sp.	NO
comamonas	proteobacteria	proteobacteria;betaproteobacteria;burkholderiales;comamonadaceae;comamonas;comamonas spp.	NO
desulfocaldus	proteobacteria	proteobacteria;deltaproteobacteria;deltaproteobacteria;deltaproteobacteria;desulfocaldus;desulfocaldus spp.	NO
sideroxydans	proteobacteria	proteobacteria;betaproteobacteria;gallionellales;gallionellaceae;sideroxydans;sideroxydans spp.	YES
beggiatoa	proteobacteria	proteobacteria;gammaproteobacteria;thiotrichales;thiotrichaceae;beggiatoa;beggiatoa spp.	NO
phyllobacterium	proteobacteria	proteobacteria;alphaproteobacteria;rhizobiales;phyllobacteriaceae;phyllobacterium;phyllobacterium spp.	NO
lysobacter	proteobacteria	proteobacteria;gammaproteobacteria;xanthomonadales;xanthomonadaceae;lysobacter;lysobacter spp.	NO
rhodovibrio	proteobacteria	proteobacteria;alphaproteobacteria;rhodospirillales;rhodospirillaceae;rhodovibrio;rhodovibrio spp.	NO
xanthomonas	proteobacteria	proteobacteria;gammaproteobacteria;xanthomonadales;xanthomonadaceae;xanthomonas;xanthomonas spp.	NO
luteimonas	proteobacteria	proteobacteria;gammaproteobacteria;xanthomonadales;xanthomonadaceae;luteimonas;luteimonas sp.	NO
herbaspirillum	proteobacteria	proteobacteria;betaproteobacteria;burkholderiales;oxalobacteraceae;herbaspirillum;herbaspirillum massiliense	YES
bdellovibrio	proteobacteria	proteobacteria;deltaproteobacteria;bdellovibrionales;bdellovibrionaceae;bdellovibrio;bdellovibrio spp.	NO
turneriella	spirochaetes	spirochaetes;spirochaetia;spirochaetales;leptospiraceae;turneriella;turneriella parva	NO
candidatus_nitrosoarchaeum	thaumarchaeota	thaumarchaeota;thaumarchaeota;nitrosopumilales;nitrosopumilaceae;candidatus nitrosoarchaeum;candidatus nitrosoarchaeum limnia	NO

## Sheet: Table 5
	Bacterial and Archaeal Genera	Source	Nparm	DF	Sum of squares	F ratio	Prob > F	FDR corrected p-value
	acetivibrio	fertilization	1	1	0.0078455	6.29699	0.0232315	0.0818632
	acetivibrio	inoculation	1	1	0.00082246	0.660129	0.428439	0.883592
	acetivibrio	fertilization*inoculation	1	1	0.0021657	1.73824	0.205924	0.740874
	acetivibrio	trichoderma	1	1	0.00109792	0.881218	0.361824	0.854912
	acetivibrio	fertilization*trichoderma	1	1	0.00133267	1.06963	0.316409	0.796752
	acetivibrio	inoculation*trichoderma	1	1	0.0021537	1.72861	0.207123	0.966284
	acetivibrio	fertilization*inoculation*trichoderma	1	1	0.00677829	5.44042	0.0330614	0.579445
	acetobacter	fertilization	1	1	0.0075951	3.44639	0.0819005	0.199348
	acetobacter	inoculation	1	1	0.00044039	0.199835	0.660846	0.945859
	acetobacter	fertilization*inoculation	1	1	1.79262e-06	0.00081343	0.9776	1
	acetobacter	trichoderma	1	1	0.00156506	0.710171	0.411808	0.86905
	acetobacter	fertilization*trichoderma	1	1	7.833e-05	0.0355434	0.852832	0.969022
	acetobacter	inoculation*trichoderma	1	1	0.00084817	0.384872	0.543744	0.999976
	acetobacter	fertilization*inoculation*trichoderma	1	1	0.00237852	1.07929	0.314303	0.916123
	acetomicrobium	fertilization	1	1	0.00056243	1.62542	0.220541	0.392416
	acetomicrobium	inoculation	1	1	0.00188028	5.43403	0.0331509	0.612825
	acetomicrobium	fertilization*inoculation	1	1	0.00056243	1.62542	0.220541	0.740874
	acetomicrobium	trichoderma	1	1	0.00056243	1.62542	0.220541	0.824466
	acetomicrobium	fertilization*trichoderma	1	1	1.65563e-05	0.047848	0.829617	0.960913
	acetomicrobium	inoculation*trichoderma	1	1	0.00056243	1.62542	0.220541	0.966284
	acetomicrobium	fertilization*inoculation*trichoderma	1	1	1.65563e-05	0.047848	0.829617	0.980845
	achromatium	fertilization	1	1	0.00038599	1	0.332195	0.499417
	achromatium	inoculation	1	1	0	0	1	1
	achromatium	fertilization*inoculation	1	1	0.00038599	1	0.332195	0.760281
	achromatium	trichoderma	1	1	0	0	1	1
	achromatium	fertilization*trichoderma	1	1	0.00038599	1	0.332195	0.796752
	achromatium	inoculation*trichoderma	1	1	0	0	1	1
	achromatium	fertilization*inoculation*trichoderma	1	1	0.00038599	1	0.332195	0.916123
	acidimicrobium	fertilization	1	1	0.0516079	32.143	3.48472e-05	0.000976191
	acidimicrobium	inoculation	1	1	8.76727e-06	0.00546053	0.94201	0.99426
	acidimicrobium	fertilization*inoculation	1	1	0.00603118	3.75641	0.0704575	0.596091
	acidimicrobium	trichoderma	1	1	0.00880858	5.48626	0.0324272	0.632003
	acidimicrobium	fertilization*trichoderma	1	1	0.00224184	1.39629	0.254612	0.796752
	acidimicrobium	inoculation*trichoderma	1	1	2.075e-05	0.0129233	0.910905	1
	acidimicrobium	fertilization*inoculation*trichoderma	1	1	0.00138249	0.861057	0.367231	0.916123
	acidisphaera	fertilization	1	1	0.0021608	1.68976	0.212048	0.385112
	acidisphaera	inoculation	1	1	0.00305979	2.39278	0.141446	0.737612
	acidisphaera	fertilization*inoculation	1	1	0.00038459	0.300756	0.59098	0.878555
	acidisphaera	trichoderma	1	1	0.00026606	0.208061	0.654422	0.926018
	acidisphaera	fertilization*trichoderma	1	1	0.00032425	0.253563	0.621439	0.905435
	acidisphaera	inoculation*trichoderma	1	1	0.00082549	0.645535	0.433488	0.977863
	acidisphaera	fertilization*inoculation*trichoderma	1	1	0.00290596	2.27248	0.151179	0.89015
	aciditerrimonas	fertilization	1	1	0.0186852	4.02696	0.0619832	0.16313
	aciditerrimonas	inoculation	1	1	0.00214189	0.461614	0.506582	0.89844
	aciditerrimonas	fertilization*inoculation	1	1	0.0176689	3.80794	0.0687437	0.594588
	aciditerrimonas	trichoderma	1	1	0.0131907	2.84282	0.111181	0.692892
	aciditerrimonas	fertilization*trichoderma	1	1	0.00549587	1.18445	0.292574	0.796752
	aciditerrimonas	inoculation*trichoderma	1	1	7.15048e-05	0.0154105	0.902751	1
	aciditerrimonas	fertilization*inoculation*trichoderma	1	1	0.00080016	0.172448	0.683461	0.965083
	acidithiobacillus	fertilization	1	1	0.0137853	5.11612	0.0379811	0.115095
	acidithiobacillus	inoculation	1	1	0.0168519	6.25424	0.0236339	0.605392
	acidithiobacillus	fertilization*inoculation	1	1	0.00391981	1.45476	0.245299	0.742568
	acidithiobacillus	trichoderma	1	1	0.0078747	2.92254	0.10667	0.692892
	acidithiobacillus	fertilization*trichoderma	1	1	0.00824439	3.05974	0.0994079	0.773633
	acidithiobacillus	inoculation*trichoderma	1	1	9.91462e-05	0.0367961	0.850294	0.999976
	acidithiobacillus	fertilization*inoculation*trichoderma	1	1	0.0006261	0.232365	0.636303	0.962385
	acidobacterium	fertilization	1	1	0.0124681	1.43183	0.248896	0.423951
	acidobacterium	inoculation	1	1	0.0405151	4.65273	0.0465586	0.615426
	acidobacterium	fertilization*inoculation	1	1	0.00116532	0.133824	0.719291	0.920102
	acidobacterium	trichoderma	1	1	0.015709	1.80402	0.197971	0.794268
	acidobacterium	fertilization*trichoderma	1	1	0.0251185	2.8846	0.108789	0.773633
	acidobacterium	inoculation*trichoderma	1	1	8.41331e-06	0.00096618	0.975587	1
	acidobacterium	fertilization*inoculation*trichoderma	1	1	0.00125852	0.144528	0.70882	0.965083
	acidovorax	fertilization	1	1	0.081838	1.49581	0.239026	0.414485
	acidovorax	inoculation	1	1	0.223498	4.08503	0.0603238	0.653221
	acidovorax	fertilization*inoculation	1	1	0.0210423	0.384605	0.543882	0.872832
	acidovorax	trichoderma	1	1	8.25592e-06	0.0001509	0.990351	1
	acidovorax	fertilization*trichoderma	1	1	0.366621	6.701	0.0197925	0.529774
	acidovorax	inoculation*trichoderma	1	1	0.00011006	0.00201167	0.964781	1
	acidovorax	fertilization*inoculation*trichoderma	1	1	0.316051	5.77668	0.02872	0.534616
	acinetobacter	fertilization	1	1	0.941805	0.255907	0.619844	0.755118
	acinetobacter	inoculation	1	1	1.37855	0.37458	0.549117	0.910964
	acinetobacter	fertilization*inoculation	1	1	2.72049	0.739211	0.402613	0.79812
	acinetobacter	trichoderma	1	1	0.949067	0.25788	0.618509	0.917175
	acinetobacter	fertilization*trichoderma	1	1	4.29993	1.16838	0.295759	0.796752
	acinetobacter	inoculation*trichoderma	1	1	0.788795	0.214331	0.649628	0.999976
	acinetobacter	fertilization*inoculation*trichoderma	1	1	3.07649	0.835943	0.374133	0.916123
	acrocarpospora	fertilization	1	1	0.00095523	1.24119	0.281699	0.460962
	acrocarpospora	inoculation	1	1	0.00322599	4.19173	0.0574079	0.653221
	acrocarpospora	fertilization*inoculation	1	1	0.00196328	2.55102	0.129782	0.69228
	acrocarpospora	trichoderma	1	1	0.00095523	1.24119	0.281699	0.842373
	acrocarpospora	fertilization*trichoderma	1	1	0.00138021	1.79339	0.199229	0.796752
	acrocarpospora	inoculation*trichoderma	1	1	0.00255564	3.32071	0.0871567	0.966284
	acrocarpospora	fertilization*inoculation*trichoderma	1	1	0.00322599	4.19173	0.0574079	0.746538
	actinoallomurus	fertilization	1	1	0.00698933	6.05327	0.0256364	0.0872831
	actinoallomurus	inoculation	1	1	0.00466578	4.04091	0.0615798	0.653221
	actinoallomurus	fertilization*inoculation	1	1	0.00012679	0.10981	0.744662	0.933963
	actinoallomurus	trichoderma	1	1	9.74823e-06	0.00844268	0.927931	0.98662
	actinoallomurus	fertilization*trichoderma	1	1	7.03337e-05	0.0609141	0.808196	0.953109
	actinoallomurus	inoculation*trichoderma	1	1	0.00039582	0.34281	0.566379	0.999976
	actinoallomurus	fertilization*inoculation*trichoderma	1	1	0.00227336	1.9689	0.179673	0.89015
	actinocatenispora	fertilization	1	1	0.0100191	8.24049	0.0110968	0.0479899
	actinocatenispora	inoculation	1	1	0.00046263	0.380505	0.546011	0.910964
	actinocatenispora	fertilization*inoculation	1	1	0.0123447	10.1533	0.0057391	0.319825
	actinocatenispora	trichoderma	1	1	0.00016073	0.132197	0.720924	0.946067
	actinocatenispora	fertilization*trichoderma	1	1	7.85381e-05	0.064596	0.802611	0.953109
	actinocatenispora	inoculation*trichoderma	1	1	7.85382e-05	0.0645961	0.802611	0.999976
	actinocatenispora	fertilization*inoculation*trichoderma	1	1	0.00016073	0.132197	0.720925	0.965083
	actinomadura	fertilization	1	1	0.00300419	0.919688	0.351826	0.520702
	actinomadura	inoculation	1	1	0.00291349	0.891923	0.359001	0.83231
	actinomadura	fertilization*inoculation	1	1	0.0142343	4.35761	0.0531953	0.574241
	actinomadura	trichoderma	1	1	0.0023738	0.726705	0.406534	0.86905
	actinomadura	fertilization*trichoderma	1	1	0.00093503	0.286246	0.599994	0.902022
	actinomadura	inoculation*trichoderma	1	1	3.46421e-05	0.0106052	0.919257	1
	actinomadura	fertilization*inoculation*trichoderma	1	1	0.00027849	0.0852551	0.77405	0.971684
	actinomyces	fertilization	1	1	0.0031495	0.420293	0.525987	0.677226
	actinomyces	inoculation	1	1	0.00601311	0.802435	0.383646	0.848864
	actinomyces	fertilization*inoculation	1	1	0.073259	9.77623	0.00650554	0.319825
	actinomyces	trichoderma	1	1	0.00076251	0.101755	0.753861	0.947651
	actinomyces	fertilization*trichoderma	1	1	0.0203418	2.71456	0.118931	0.792083
	actinomyces	inoculation*trichoderma	1	1	1.20558e-05	0.00160882	0.968502	1
	actinomyces	fertilization*inoculation*trichoderma	1	1	0.00603586	0.805471	0.382769	0.916123
	actinomycetospora	fertilization	1	1	0.0233048	6.13342	0.0248152	0.0851905
	actinomycetospora	inoculation	1	1	8.18698e-06	0.00215467	0.963551	1
	actinomycetospora	fertilization*inoculation	1	1	0.00773171	2.03485	0.172951	0.726983
	actinomycetospora	trichoderma	1	1	0.00314814	0.828535	0.376206	0.854912
	actinomycetospora	fertilization*trichoderma	1	1	0.00252806	0.665341	0.426657	0.835033
	actinomycetospora	inoculation*trichoderma	1	1	2.62725e-06	0.00069145	0.979347	1
	actinomycetospora	fertilization*inoculation*trichoderma	1	1	2.07017e-05	0.00544833	0.942074	0.999753
	actinophytocola	fertilization	1	1	0.0075774	0.817191	0.379413	0.548132
	actinophytocola	inoculation	1	1	0.00794864	0.857227	0.368271	0.837094
	actinophytocola	fertilization*inoculation	1	1	0.0563797	6.08031	0.0253559	0.4222
	actinophytocola	trichoderma	1	1	0.0287518	3.10076	0.0973526	0.692892
	actinophytocola	fertilization*trichoderma	1	1	0.00136017	0.146688	0.706761	0.93032
	actinophytocola	inoculation*trichoderma	1	1	0.00189887	0.204785	0.656961	0.999976
	actinophytocola	fertilization*inoculation*trichoderma	1	1	0.00134755	0.145328	0.708056	0.965083
	actinoplanes	fertilization	1	1	0.00289299	2.04765	0.171683	0.33433
	actinoplanes	inoculation	1	1	0.00170188	1.20458	0.288651	0.826634
	actinoplanes	fertilization*inoculation	1	1	0.00397836	2.81587	0.112758	0.650897
	actinoplanes	trichoderma	1	1	0.00087582	0.619905	0.44259	0.87478
	actinoplanes	fertilization*trichoderma	1	1	0.00046407	0.328464	0.574532	0.901228
	actinoplanes	inoculation*trichoderma	1	1	0.00147464	1.04375	0.322151	0.966284
	actinoplanes	fertilization*inoculation*trichoderma	1	1	0.00042753	0.302606	0.589851	0.962385
	actinopolymorpha	fertilization	1	1	9.74823e-06	0.0202041	0.888743	0.934807
	actinopolymorpha	inoculation	1	1	9.74823e-06	0.0202041	0.888743	0.978352
	actinopolymorpha	fertilization*inoculation	1	1	0.00095523	1.9798	0.17854	0.726983
	actinopolymorpha	trichoderma	1	1	9.74823e-06	0.0202041	0.888743	0.976392
	actinopolymorpha	fertilization*trichoderma	1	1	0.00095523	1.9798	0.17854	0.796752
	actinopolymorpha	inoculation*trichoderma	1	1	0.00095523	1.9798	0.17854	0.966284
	actinopolymorpha	fertilization*inoculation*trichoderma	1	1	9.74823e-06	0.0202041	0.888743	0.999753
	actinopolyspora	fertilization	1	1	0.00028949	0.411339	0.530372	0.680592
	actinopolyspora	inoculation	1	1	0.00232033	3.29695	0.0881945	0.707682
	actinopolyspora	fertilization*inoculation	1	1	0.00250634	3.56124	0.0774224	0.605801
	actinopolyspora	trichoderma	1	1	5.45651e-07	0.00077531	0.978131	1
	actinopolyspora	fertilization*trichoderma	1	1	6.92821e-06	0.00984426	0.922197	0.982694
	actinopolyspora	inoculation*trichoderma	1	1	0.00707151	10.0479	0.00594252	0.966284
	actinopolyspora	fertilization*inoculation*trichoderma	1	1	0.00063264	0.898919	0.357173	0.916123
	actinotalea	fertilization	1	1	0.00971678	4.04778	0.0613824	0.162501
	actinotalea	inoculation	1	1	0.016853	7.02057	0.0174822	0.579476
	actinotalea	fertilization*inoculation	1	1	0.00342419	1.42644	0.249753	0.742568
	actinotalea	trichoderma	1	1	3.19988e-05	0.0133299	0.909521	0.977682
	actinotalea	fertilization*trichoderma	1	1	3.69824e-05	0.015406	0.902766	0.980769
	actinotalea	inoculation*trichoderma	1	1	5.486e-05	0.0228535	0.881728	1
	actinotalea	fertilization*inoculation*trichoderma	1	1	0.00990255	4.12517	0.059207	0.746538
	adhaeribacter	fertilization	1	1	0.00608277	3.16569	0.0942018	0.22169
	adhaeribacter	inoculation	1	1	0.00663376	3.45244	0.081657	0.707041
	adhaeribacter	fertilization*inoculation	1	1	0.00017171	0.0893664	0.768832	0.939527
	adhaeribacter	trichoderma	1	1	0.00292129	1.52034	0.235378	0.838297
	adhaeribacter	fertilization*trichoderma	1	1	0.00064024	0.333204	0.571812	0.901228
	adhaeribacter	inoculation*trichoderma	1	1	0.00113904	0.592796	0.452558	0.984866
	adhaeribacter	fertilization*inoculation*trichoderma	1	1	0.00369389	1.92243	0.184606	0.89015
	aeromicrobium	fertilization	1	1	0.0876482	26.7532	9.26011e-05	0.00176207
	aeromicrobium	inoculation	1	1	0.0014215	0.43389	0.519454	0.907748
	aeromicrobium	fertilization*inoculation	1	1	0.00386275	1.17904	0.293641	0.760281
	aeromicrobium	trichoderma	1	1	0.00559274	1.70709	0.209833	0.817245
	aeromicrobium	fertilization*trichoderma	1	1	0.0327476	9.99567	0.00604629	0.318755
	aeromicrobium	inoculation*trichoderma	1	1	0.00122951	0.375286	0.548746	0.999976
	aeromicrobium	fertilization*inoculation*trichoderma	1	1	0.00071303	0.217642	0.647132	0.964405
	aeromonas	fertilization	1	1	0.00501596	5.32825	0.0346748	0.109447
	aeromonas	inoculation	1	1	0.0123425	13.1109	0.00229558	0.36986
	aeromonas	fertilization*inoculation	1	1	0.00029405	0.312357	0.583976	0.878555
	aeromonas	trichoderma	1	1	1.403e-05	0.0149036	0.904355	0.977247
	aeromonas	fertilization*trichoderma	1	1	0.00726003	7.71202	0.0134634	0.426981
	aeromonas	inoculation*trichoderma	1	1	0.00011314	0.120182	0.733355	0.999976
	aeromonas	fertilization*inoculation*trichoderma	1	1	0.0002327	0.247184	0.625827	0.962385
	aetherobacter	fertilization	1	1	0.0124731	9.38853	0.00741725	0.0369915
	aetherobacter	inoculation	1	1	0.00256112	1.92776	0.184032	0.738345
	aetherobacter	fertilization*inoculation	1	1	0.00552285	4.15706	0.058337	0.582277
	aetherobacter	trichoderma	1	1	3.48467e-07	0.00026229	0.987279	1
	aetherobacter	fertilization*trichoderma	1	1	6.55921e-05	0.0493713	0.826972	0.959518
	aetherobacter	inoculation*trichoderma	1	1	0.00044552	0.335345	0.570592	0.999976
	aetherobacter	fertilization*inoculation*trichoderma	1	1	0.00111987	0.842928	0.372194	0.916123
	afifella	fertilization	1	1	0.00408626	2.76094	0.116056	0.255094
	afifella	inoculation	1	1	5.24537e-05	0.0354411	0.853041	0.958159
	afifella	fertilization*inoculation	1	1	0.00082198	0.555383	0.466934	0.818363
	afifella	trichoderma	1	1	0.00065737	0.444158	0.514618	0.88334
	afifella	fertilization*trichoderma	1	1	8.67446e-05	0.0586101	0.811782	0.953109
	afifella	inoculation*trichoderma	1	1	0.00568256	3.8395	0.0677179	0.966284
	afifella	fertilization*inoculation*trichoderma	1	1	0.00082461	0.557159	0.466234	0.916271
	afipia	fertilization	1	1	0.00253021	1.26741	0.276857	0.455276
	afipia	inoculation	1	1	0.000507	0.253962	0.621167	0.936465
	afipia	fertilization*inoculation	1	1	0.0062061	3.1087	0.0969605	0.650897
	afipia	trichoderma	1	1	0.000507	0.253962	0.621167	0.917175
	afipia	fertilization*trichoderma	1	1	0.00390663	1.95687	0.180934	0.796752
	afipia	inoculation*trichoderma	1	1	2.09287e-05	0.0104834	0.919721	1
	afipia	fertilization*inoculation*trichoderma	1	1	0.00115773	0.579919	0.457423	0.916271
	aggregicoccus	fertilization	1	1	0.00902925	2.44959	0.137117	0.288987
	aggregicoccus	inoculation	1	1	1.47229e-05	0.00399426	0.95039	0.998357
	aggregicoccus	fertilization*inoculation	1	1	0.00311427	0.844886	0.371653	0.785781
	aggregicoccus	trichoderma	1	1	0.00525782	1.42642	0.249755	0.842373
	aggregicoccus	fertilization*trichoderma	1	1	0.00072677	0.19717	0.662961	0.924953
	aggregicoccus	inoculation*trichoderma	1	1	0.00022023	0.0597474	0.810003	0.999976
	aggregicoccus	fertilization*inoculation*trichoderma	1	1	0.00284237	0.77112	0.392867	0.916123
	agrobacterium	fertilization	1	1	0.0440182	6.8959	0.0183447	0.0667626
	agrobacterium	inoculation	1	1	0.0143091	2.24167	0.153803	0.737612
	agrobacterium	fertilization*inoculation	1	1	0.0123888	1.94083	0.182633	0.726983
	agrobacterium	trichoderma	1	1	0.0238583	3.73764	0.0710944	0.636749
	agrobacterium	fertilization*trichoderma	1	1	0.0016692	0.261496	0.616078	0.905435
	agrobacterium	inoculation*trichoderma	1	1	0.00493187	0.772627	0.392415	0.968258
	agrobacterium	fertilization*inoculation*trichoderma	1	1	0.0147483	2.31047	0.148019	0.89015
	agromyces	fertilization	1	1	0.218098	35.902	1.881e-05	0.000894819
	agromyces	inoculation	1	1	0.0133018	2.18967	0.158359	0.737612
	agromyces	fertilization*inoculation	1	1	0.0004739	0.0780109	0.783589	0.944446
	agromyces	trichoderma	1	1	0.00282515	0.46506	0.505022	0.880563
	agromyces	fertilization*trichoderma	1	1	0.00967727	1.59301	0.224984	0.796752
	agromyces	inoculation*trichoderma	1	1	0.00076247	0.125513	0.727757	0.999976
	agromyces	fertilization*inoculation*trichoderma	1	1	6.0338e-05	0.00993248	0.921851	0.999753
	alcaligenes	fertilization	1	1	0.00785905	11.2212	0.00406899	0.0260572
	alcaligenes	inoculation	1	1	5.17128e-05	0.0738357	0.789307	0.945859
	alcaligenes	fertilization*inoculation	1	1	0.00437332	6.24423	0.0237293	0.4222
	alcaligenes	trichoderma	1	1	0.00161926	2.31198	0.147895	0.709429
	alcaligenes	fertilization*trichoderma	1	1	0.00034969	0.499283	0.489979	0.879584
	alcaligenes	inoculation*trichoderma	1	1	0.00370476	5.28967	0.0352505	0.966284
	alcaligenes	fertilization*inoculation*trichoderma	1	1	3.71281e-06	0.00530116	0.94286	0.999753
	alcanivorax	fertilization	1	1	0.00013289	0.0811751	0.779366	0.859367
	alcanivorax	inoculation	1	1	0.00132778	0.811074	0.381159	0.848864
	alcanivorax	fertilization*inoculation	1	1	0.00053798	0.328623	0.574441	0.878555
	alcanivorax	trichoderma	1	1	0.00128252	0.783429	0.389203	0.86199
	alcanivorax	fertilization*trichoderma	1	1	0.00017668	0.107924	0.74678	0.951768
	alcanivorax	inoculation*trichoderma	1	1	0.00076587	0.467834	0.503772	0.993252
	alcanivorax	fertilization*inoculation*trichoderma	1	1	0.00045924	0.280529	0.603627	0.962385
	algiphilus	fertilization	1	1	0.00072759	0.30778	0.586718	0.728417
	algiphilus	inoculation	1	1	1.62032e-05	0.00685411	0.935046	0.99426
	algiphilus	fertilization*inoculation	1	1	1.083e-05	0.00458139	0.946874	0.98843
	algiphilus	trichoderma	1	1	0.00126736	0.536108	0.47464	0.876504
	algiphilus	fertilization*trichoderma	1	1	0.00799067	3.38014	0.084623	0.731934
	algiphilus	inoculation*trichoderma	1	1	0.00101075	0.42756	0.522476	0.999976
	algiphilus	fertilization*inoculation*trichoderma	1	1	0.00022096	0.0934695	0.763754	0.969523
	algisphaera	fertilization	1	1	0.00054767	0.28235	0.602465	0.741666
	algisphaera	inoculation	1	1	0.00201983	1.04131	0.322699	0.826634
	algisphaera	fertilization*inoculation	1	1	0.00373189	1.92396	0.184442	0.726983
	algisphaera	trichoderma	1	1	0.00438186	2.25905	0.152316	0.709429
	algisphaera	fertilization*trichoderma	1	1	1.41057e-05	0.00727215	0.933099	0.986069
	algisphaera	inoculation*trichoderma	1	1	8.13615e-05	0.0419456	0.840306	0.999976
	algisphaera	fertilization*inoculation*trichoderma	1	1	5.07884e-05	0.0261837	0.873478	0.999753
	algoriphagus	fertilization	1	1	0.0685619	0.906051	0.355323	0.524713
	algoriphagus	inoculation	1	1	0.419973	5.54998	0.0315688	0.612825
	algoriphagus	fertilization*inoculation	1	1	0.0369123	0.487799	0.494938	0.830456
	algoriphagus	trichoderma	1	1	0.0108663	0.143599	0.709711	0.946067
	algoriphagus	fertilization*trichoderma	1	1	0.0507251	0.670336	0.424962	0.835033
	algoriphagus	inoculation*trichoderma	1	1	0.253881	3.35505	0.0856816	0.966284
	algoriphagus	fertilization*inoculation*trichoderma	1	1	0.146599	1.93732	0.183008	0.89015
	aliihoeflea	fertilization	1	1	0.0172171	6.3827	0.022448	0.0795232
	aliihoeflea	inoculation	1	1	0.00289944	1.07488	0.315262	0.826634
	aliihoeflea	fertilization*inoculation	1	1	3.54446e-06	0.001314	0.971532	1
	aliihoeflea	trichoderma	1	1	0.0009479	0.351404	0.561605	0.901935
	aliihoeflea	fertilization*trichoderma	1	1	0.0011652	0.43196	0.520372	0.888387
	aliihoeflea	inoculation*trichoderma	1	1	0.00015863	0.0588074	0.811472	0.999976
	aliihoeflea	fertilization*inoculation*trichoderma	1	1	0.00038091	0.141209	0.712017	0.965083
	alkalilimnicola	fertilization	1	1	0	0	1	1
	alkalilimnicola	inoculation	1	1	0.00038599	2	0.176463	0.737612
	alkalilimnicola	fertilization*inoculation	1	1	0	0	1	1
	alkalilimnicola	trichoderma	1	1	0.00038599	2	0.176463	0.768134
	alkalilimnicola	fertilization*trichoderma	1	1	0	0	1	1
	alkalilimnicola	inoculation*trichoderma	1	1	0.00038599	2	0.176463	0.966284
	alkalilimnicola	fertilization*inoculation*trichoderma	1	1	0	0	1	1
	alkaliphilus	fertilization	1	1	0.000193	0.773459	0.392167	0.561684
	alkaliphilus	inoculation	1	1	0.000193	0.773459	0.392167	0.852464
	alkaliphilus	fertilization*inoculation	1	1	0.00112486	4.50805	0.0496837	0.574241
	alkaliphilus	trichoderma	1	1	0.00112486	4.50805	0.0496837	0.636749
	alkaliphilus	fertilization*trichoderma	1	1	0.000193	0.773459	0.392167	0.818512
	alkaliphilus	inoculation*trichoderma	1	1	0.000193	0.773459	0.392167	0.968258
	alkaliphilus	fertilization*inoculation*trichoderma	1	1	0.00112486	4.50805	0.0496837	0.698641
	alkalispirillum	fertilization	1	1	0.00530356	5.10325	0.038193	0.115098
	alkalispirillum	inoculation	1	1	1.40888e-06	0.00135567	0.971084	1
	alkalispirillum	fertilization*inoculation	1	1	0.00607339	5.844	0.027932	0.434907
	alkalispirillum	trichoderma	1	1	0.00072756	0.700079	0.41508	0.87206
	alkalispirillum	fertilization*trichoderma	1	1	7.35112e-05	0.0707348	0.793667	0.953109
	alkalispirillum	inoculation*trichoderma	1	1	0.00363252	3.49532	0.0799563	0.966284
	alkalispirillum	fertilization*inoculation*trichoderma	1	1	0.0061976	5.96352	0.0265933	0.534616
	alkanibacter	fertilization	1	1	0.00019299	0.101228	0.754476	0.848785
	alkanibacter	inoculation	1	1	0.000193	0.101228	0.754476	0.945859
	alkanibacter	fertilization*inoculation	1	1	0.00112486	0.590001	0.453607	0.806563
	alkanibacter	trichoderma	1	1	0.00112486	0.590001	0.453607	0.874997
	alkanibacter	fertilization*trichoderma	1	1	0.0028287	1.48369	0.240857	0.796752
	alkanibacter	inoculation*trichoderma	1	1	0.00418535	2.19526	0.157861	0.966284
	alkanibacter	fertilization*inoculation*trichoderma	1	1	0.00048533	0.25456	0.62076	0.962385
	alkanindiges	fertilization	1	1	0.00368731	5.3356	0.0345663	0.109447
	alkanindiges	inoculation	1	1	0.00168729	2.44153	0.137721	0.737612
	alkanindiges	fertilization*inoculation	1	1	0.00108496	1.56995	0.228217	0.740874
	alkanindiges	trichoderma	1	1	4.038e-05	0.0584314	0.812063	0.97262
	alkanindiges	fertilization*trichoderma	1	1	0.00168729	2.44153	0.137721	0.796752
	alkanindiges	inoculation*trichoderma	1	1	0.00368731	5.3356	0.0345663	0.966284
	alkanindiges	fertilization*inoculation*trichoderma	1	1	0.00474185	6.86154	0.0185908	0.476212
	allokutzneria	fertilization	1	1	0.00023604	0.108931	0.745646	0.84329
	allokutzneria	inoculation	1	1	0.00011504	0.0530898	0.820692	0.950575
	allokutzneria	fertilization*inoculation	1	1	0.00022137	0.102161	0.753387	0.936111
	allokutzneria	trichoderma	1	1	0.0111629	5.15168	0.0374022	0.636749
	allokutzneria	fertilization*trichoderma	1	1	0.00552099	2.54794	0.129998	0.796752
	allokutzneria	inoculation*trichoderma	1	1	7.95858e-05	0.0367289	0.850429	0.999976
	allokutzneria	fertilization*inoculation*trichoderma	1	1	2.27356e-05	0.0104925	0.919686	0.999753
	alsobacter	fertilization	1	1	0.00107877	0.528354	0.477801	0.641563
	alsobacter	inoculation	1	1	7.1082e-05	0.034814	0.854331	0.958159
	alsobacter	fertilization*inoculation	1	1	5.95313e-05	0.0291568	0.866558	0.952565
	alsobacter	trichoderma	1	1	0.00014235	0.0697183	0.795118	0.96633
	alsobacter	fertilization*trichoderma	1	1	0.00255115	1.24948	0.280155	0.796752
	alsobacter	inoculation*trichoderma	1	1	9.47237e-06	0.00463931	0.94654	1
	alsobacter	fertilization*inoculation*trichoderma	1	1	0.0169944	8.32338	0.0107704	0.377531
	altererythrobacter	fertilization	1	1	0.084103	22.9537	0.00019996	0.00289507
	altererythrobacter	inoculation	1	1	0.0165502	4.51694	0.0494848	0.621827
	altererythrobacter	fertilization*inoculation	1	1	1.10259e-07	3.00924e-05	0.995691	1
	altererythrobacter	trichoderma	1	1	0.00681328	1.85951	0.191561	0.791308
	altererythrobacter	fertilization*trichoderma	1	1	0.00119665	0.326595	0.575612	0.901228
	altererythrobacter	inoculation*trichoderma	1	1	0.0015268	0.4167	0.527738	0.999976
	altererythrobacter	fertilization*inoculation*trichoderma	1	1	0.00043869	0.11973	0.733835	0.965083
	alterococcus	fertilization	1	1	0.00713265	4.22272	0.0565921	0.154468
	alterococcus	inoculation	1	1	0.00264455	1.56565	0.228827	0.814966
	alterococcus	fertilization*inoculation	1	1	2.74864e-05	0.0162727	0.900083	0.969591
	alterococcus	trichoderma	1	1	2.41954e-05	0.0143243	0.906223	0.977247
	alterococcus	fertilization*trichoderma	1	1	0.00070698	0.418551	0.526834	0.888387
	alterococcus	inoculation*trichoderma	1	1	8.23523e-05	0.0487548	0.828037	0.999976
	alterococcus	fertilization*inoculation*trichoderma	1	1	0.00021661	0.128237	0.724948	0.965083
	alteromonas	fertilization	1	1	0.00209488	0.760551	0.396055	0.564823
	alteromonas	inoculation	1	1	0.00230029	0.835127	0.374361	0.843103
	alteromonas	fertilization*inoculation	1	1	0.00190513	0.691663	0.417839	0.799781
	alteromonas	trichoderma	1	1	0.00127264	0.462036	0.50639	0.880563
	alteromonas	fertilization*trichoderma	1	1	1.07182e-05	0.00389126	0.951033	0.989669
	alteromonas	inoculation*trichoderma	1	1	0.00169245	0.614449	0.444568	0.981586
	alteromonas	fertilization*inoculation*trichoderma	1	1	0.00160577	0.58298	0.456259	0.916271
	amaricoccus	fertilization	1	1	0.00039375	0.257271	0.618921	0.755118
	amaricoccus	inoculation	1	1	0.00030639	0.200189	0.660566	0.945859
	amaricoccus	fertilization*inoculation	1	1	0.0180818	11.8144	0.00338375	0.319825
	amaricoccus	trichoderma	1	1	0.00028809	0.188237	0.670181	0.926018
	amaricoccus	fertilization*trichoderma	1	1	0.00371202	2.42538	0.138942	0.796752
	amaricoccus	inoculation*trichoderma	1	1	0.00021951	0.143427	0.709876	0.999976
	amaricoccus	fertilization*inoculation*trichoderma	1	1	0.00218591	1.42824	0.249466	0.916123
	aminobacter	fertilization	1	1	0.0205145	11.274	0.00400201	0.0258771
	aminobacter	inoculation	1	1	0.00260009	1.42891	0.24936	0.822051
	aminobacter	fertilization*inoculation	1	1	0.0062056	3.41035	0.0833682	0.630946
	aminobacter	trichoderma	1	1	0.00693151	3.80929	0.0686993	0.636749
	aminobacter	fertilization*trichoderma	1	1	0.00071324	0.391968	0.540096	0.894967
	aminobacter	inoculation*trichoderma	1	1	0.00028771	0.158116	0.696152	0.999976
	aminobacter	fertilization*inoculation*trichoderma	1	1	0.00200226	1.10037	0.309774	0.916123
	ammoniibacillus	fertilization	1	1	0.00033881	0.157115	0.697063	0.821318
	ammoniibacillus	inoculation	1	1	8.79422e-05	0.0407812	0.842506	0.957524
	ammoniibacillus	fertilization*inoculation	1	1	0.00040687	0.188679	0.66982	0.905119
	ammoniibacillus	trichoderma	1	1	0.00272181	1.26218	0.277814	0.842373
	ammoniibacillus	fertilization*trichoderma	1	1	0.00056032	0.259836	0.617192	0.905435
	ammoniibacillus	inoculation*trichoderma	1	1	0.00264768	1.2278	0.284214	0.966284
	ammoniibacillus	fertilization*inoculation*trichoderma	1	1	5.84644e-06	0.00271116	0.959118	0.999753
	ammoniphilus	fertilization	1	1	0.00150323	1.36683	0.25948	0.43635
	ammoniphilus	inoculation	1	1	1.11731e-06	0.00101593	0.974967	1
	ammoniphilus	fertilization*inoculation	1	1	0.0117046	10.6426	0.00489273	0.319825
	ammoniphilus	trichoderma	1	1	3.38e-05	0.0307332	0.863036	0.976392
	ammoniphilus	fertilization*trichoderma	1	1	1.746e-05	0.0158762	0.901301	0.980769
	ammoniphilus	inoculation*trichoderma	1	1	0.00060114	0.546601	0.470418	0.984866
	ammoniphilus	fertilization*inoculation*trichoderma	1	1	0.00667857	6.07261	0.0254355	0.534616
	anabaena	fertilization	1	1	0.0308439	5.13842	0.0376168	0.114921
	anabaena	inoculation	1	1	0.00048479	0.0807628	0.779911	0.945859
	anabaena	fertilization*inoculation	1	1	0.00868328	1.44659	0.246573	0.742568
	anabaena	trichoderma	1	1	0.00010826	0.0180347	0.894845	0.976392
	anabaena	fertilization*trichoderma	1	1	7.30852e-05	0.0121756	0.91351	0.982694
	anabaena	inoculation*trichoderma	1	1	0.00721735	1.20237	0.289079	0.966284
	anabaena	fertilization*inoculation*trichoderma	1	1	0.0176022	2.93242	0.106126	0.845587
	anaerobacterium	fertilization	1	1	9.64975e-05	1	0.332195	0.499417
	anaerobacterium	inoculation	1	1	9.64975e-05	1	0.332195	0.826634
	anaerobacterium	fertilization*inoculation	1	1	9.64975e-05	1	0.332195	0.760281
	anaerobacterium	trichoderma	1	1	9.64975e-05	1	0.332195	0.842373
	anaerobacterium	fertilization*trichoderma	1	1	9.64975e-05	1	0.332195	0.796752
	anaerobacterium	inoculation*trichoderma	1	1	9.64975e-05	1	0.332195	0.966284
	anaerobacterium	fertilization*inoculation*trichoderma	1	1	9.64975e-05	1	0.332195	0.916123
	anaerococcus	fertilization	1	1	0.00191736	1.36819	0.259253	0.43635
	anaerococcus	inoculation	1	1	0.00097962	0.699034	0.415421	0.875539
	anaerococcus	fertilization*inoculation	1	1	0.00026025	0.18571	0.672261	0.905119
	anaerococcus	trichoderma	1	1	0.00307199	2.19211	0.158142	0.716479
	anaerococcus	fertilization*trichoderma	1	1	6.391e-05	0.0456052	0.833592	0.963841
	anaerococcus	inoculation*trichoderma	1	1	0.00360763	2.57432	0.128165	0.966284
	anaerococcus	fertilization*inoculation*trichoderma	1	1	0.00026025	0.18571	0.672261	0.964405
	anaerolinea	fertilization	1	1	4.485e-05	0.0407545	0.842557	0.903033
	anaerolinea	inoculation	1	1	0.00316095	2.87236	0.109483	0.737612
	anaerolinea	fertilization*inoculation	1	1	0.0002501	0.227262	0.640007	0.891173
	anaerolinea	trichoderma	1	1	0.00047365	0.430408	0.521112	0.892187
	anaerolinea	fertilization*trichoderma	1	1	0.0001429	0.129853	0.723298	0.935372
	anaerolinea	inoculation*trichoderma	1	1	0.00034574	0.314179	0.582892	0.999976
	anaerolinea	fertilization*inoculation*trichoderma	1	1	0.00025281	0.229729	0.63821	0.962385
	anaeromyxobacter	fertilization	1	1	0.00098256	0.14951	0.704099	0.82558
	anaeromyxobacter	inoculation	1	1	0.0254251	3.86875	0.0667833	0.663195
	anaeromyxobacter	fertilization*inoculation	1	1	0.0174445	2.6544	0.122791	0.670315
	anaeromyxobacter	trichoderma	1	1	0.015004	2.28304	0.150292	0.709429
	anaeromyxobacter	fertilization*trichoderma	1	1	0.0103217	1.57058	0.228128	0.796752
	anaeromyxobacter	inoculation*trichoderma	1	1	0.00447737	0.68129	0.42128	0.977863
	anaeromyxobacter	fertilization*inoculation*trichoderma	1	1	0.00185994	0.283013	0.602043	0.962385
	anaerorhabdus	fertilization	1	1	0.0181701	8.1874	0.0113117	0.0480025
	anaerorhabdus	inoculation	1	1	0.00296458	1.33583	0.264739	0.826634
	anaerorhabdus	fertilization*inoculation	1	1	3.409e-05	0.015361	0.902907	0.969591
	anaerorhabdus	trichoderma	1	1	0.00113052	0.509409	0.485677	0.878318
	anaerorhabdus	fertilization*trichoderma	1	1	0.00323293	1.45675	0.24499	0.796752
	anaerorhabdus	inoculation*trichoderma	1	1	0.00177807	0.801194	0.384005	0.968258
	anaerorhabdus	fertilization*inoculation*trichoderma	1	1	9.56102e-06	0.00430816	0.94848	0.999753
	anaerovorax	fertilization	1	1	0.00048249	0.521606	0.480581	0.642705
	anaerovorax	inoculation	1	1	5.3776e-06	0.00581359	0.940168	0.99426
	anaerovorax	fertilization*inoculation	1	1	3.386e-05	0.0366052	0.850678	0.952187
	anaerovorax	trichoderma	1	1	3.386e-05	0.0366052	0.850678	0.976392
	anaerovorax	fertilization*trichoderma	1	1	5.3776e-06	0.00581359	0.940168	0.986069
	anaerovorax	inoculation*trichoderma	1	1	0.00048249	0.521606	0.480581	0.984866
	anaerovorax	fertilization*inoculation*trichoderma	1	1	0.00481591	5.20636	0.0365318	0.601187
	anaplasma	fertilization	1	1	0.00186463	1.63624	0.219082	0.392265
	anaplasma	inoculation	1	1	0.00074065	0.649937	0.431955	0.883592
	anaplasma	fertilization*inoculation	1	1	6.52452e-06	0.00572538	0.940623	0.984288
	anaplasma	trichoderma	1	1	0.00196274	1.72234	0.207908	0.814511
	anaplasma	fertilization*trichoderma	1	1	0.00191912	1.68406	0.212784	0.796752
	anaplasma	inoculation*trichoderma	1	1	0.00543076	4.76559	0.0442786	0.966284
	anaplasma	fertilization*inoculation*trichoderma	1	1	3.71696e-06	0.0032617	0.955164	0.999753
	anoxybacillus	fertilization	1	1	0.0268209	1.76398	0.202765	0.374076
	anoxybacillus	inoculation	1	1	0.0144673	0.951493	0.343858	0.826634
	anoxybacillus	fertilization*inoculation	1	1	0.00637312	0.419152	0.526542	0.857484
	anoxybacillus	trichoderma	1	1	0.00048561	0.0319376	0.860408	0.976392
	anoxybacillus	fertilization*trichoderma	1	1	0.0202003	1.32855	0.265995	0.796752
	anoxybacillus	inoculation*trichoderma	1	1	0.0162434	1.06831	0.316699	0.966284
	anoxybacillus	fertilization*inoculation*trichoderma	1	1	0.0030515	0.200693	0.660169	0.964405
	aquabacterium	fertilization	1	1	0.00028531	0.155712	0.698346	0.821318
	aquabacterium	inoculation	1	1	0.0123201	6.72385	0.0196161	0.579476
	aquabacterium	fertilization*inoculation	1	1	0.00045839	0.250174	0.623762	0.878558
	aquabacterium	trichoderma	1	1	0.00070856	0.386703	0.542798	0.901935
	aquabacterium	fertilization*trichoderma	1	1	0.00308484	1.68359	0.212845	0.796752
	aquabacterium	inoculation*trichoderma	1	1	8.41252e-07	0.00045912	0.98317	1
	aquabacterium	fertilization*inoculation*trichoderma	1	1	0.0104133	5.6832	0.0298573	0.537432
	aquamicrobium	fertilization	1	1	0.00285444	2.21262	0.156328	0.314141
	aquamicrobium	inoculation	1	1	0.00012679	0.0982814	0.757952	0.945859
	aquamicrobium	fertilization*inoculation	1	1	0.00095523	0.740444	0.402229	0.79812
	aquamicrobium	trichoderma	1	1	9.74823e-06	0.00755634	0.931808	0.98662
	aquamicrobium	fertilization*trichoderma	1	1	0.00051842	0.401854	0.535092	0.894967
	aquamicrobium	inoculation*trichoderma	1	1	9.74823e-06	0.00755634	0.931808	1
	aquamicrobium	fertilization*inoculation*trichoderma	1	1	0.00051842	0.401854	0.535092	0.944323
	aquicella	fertilization	1	1	0.0293206	4.38366	0.0525671	0.145874
	aquicella	inoculation	1	1	0.00945531	1.41364	0.251799	0.822051
	aquicella	fertilization*inoculation	1	1	1.17638e-06	0.00017588	0.989583	1
	aquicella	trichoderma	1	1	0.00114126	0.170627	0.685038	0.939869
	aquicella	fertilization*trichoderma	1	1	0.00095145	0.142249	0.711011	0.93032
	aquicella	inoculation*trichoderma	1	1	0.00388172	0.580348	0.457259	0.984866
	aquicella	fertilization*inoculation*trichoderma	1	1	0.0007335	0.109664	0.744824	0.965083
	aquiflexum	fertilization	1	1	9.64975e-05	1	0.332195	0.499417
	aquiflexum	inoculation	1	1	9.64975e-05	1	0.332195	0.826634
	aquiflexum	fertilization*inoculation	1	1	9.64975e-05	1	0.332195	0.760281
	aquiflexum	trichoderma	1	1	9.64975e-05	1	0.332195	0.842373
	aquiflexum	fertilization*trichoderma	1	1	9.64975e-05	1	0.332195	0.796752
	aquiflexum	inoculation*trichoderma	1	1	9.64975e-05	1	0.332195	0.966284
	aquiflexum	fertilization*inoculation*trichoderma	1	1	9.64975e-05	1	0.332195	0.916123
	aquimonas	fertilization	1	1	0.0183061	5.5393	0.0317108	0.102521
	aquimonas	inoculation	1	1	0.0009225	0.279141	0.604516	0.933105
	aquimonas	fertilization*inoculation	1	1	0.0170207	5.15033	0.0374239	0.47027
	aquimonas	trichoderma	1	1	0.00069059	0.208968	0.653723	0.926018
	aquimonas	fertilization*trichoderma	1	1	0.00303664	0.918865	0.352035	0.803697
	aquimonas	inoculation*trichoderma	1	1	0.00132729	0.401629	0.535205	0.999976
	aquimonas	fertilization*inoculation*trichoderma	1	1	0.0194725	5.89225	0.0273825	0.534616
	aquincola	fertilization	1	1	0.00037886	0.0417674	0.840641	0.903033
	aquincola	inoculation	1	1	0.00012829	0.0141432	0.906815	0.982014
	aquincola	fertilization*inoculation	1	1	0.0116448	1.28377	0.273893	0.760281
	aquincola	trichoderma	1	1	0.00012829	0.0141432	0.906815	0.977247
	aquincola	fertilization*trichoderma	1	1	0.0116448	1.28377	0.273893	0.796752
	aquincola	inoculation*trichoderma	1	1	0.0241312	2.66032	0.122404	0.966284
	aquincola	fertilization*inoculation*trichoderma	1	1	0.00037886	0.0417674	0.840641	0.980845
	arenimonas	fertilization	1	1	0.0968313	20.9735	0.0003084	0.00403753
	arenimonas	inoculation	1	1	0.00410176	0.888433	0.359918	0.83231
	arenimonas	fertilization*inoculation	1	1	0.0115651	2.50498	0.133051	0.69228
	arenimonas	trichoderma	1	1	0.00224123	0.485445	0.495965	0.878318
	arenimonas	fertilization*trichoderma	1	1	0.00858985	1.86054	0.191444	0.796752
	arenimonas	inoculation*trichoderma	1	1	0.0322612	6.98771	0.0177049	0.966284
	arenimonas	fertilization*inoculation*trichoderma	1	1	3.10071e-07	6.716e-05	0.993563	1
	aridibacter	fertilization	1	1	0.00023452	0.232976	0.635863	0.771375
	aridibacter	inoculation	1	1	0.00119492	1.18706	0.292062	0.826634
	aridibacter	fertilization*inoculation	1	1	0.00013536	0.134472	0.718644	0.920102
	aridibacter	trichoderma	1	1	0.00289716	2.87809	0.109158	0.692892
	aridibacter	fertilization*trichoderma	1	1	0.00110107	1.09382	0.31117	0.796752
	aridibacter	inoculation*trichoderma	1	1	0.00180065	1.78879	0.199776	0.966284
	aridibacter	fertilization*inoculation*trichoderma	1	1	2.5799e-07	0.00025629	0.987425	1
	arthrobacter	fertilization	1	1	1.89137	25.5653	0.00011686	0.00210348
	arthrobacter	inoculation	1	1	0.00332484	0.0449413	0.834789	0.955833
	arthrobacter	fertilization*inoculation	1	1	0.111216	1.50329	0.237906	0.742568
	arthrobacter	trichoderma	1	1	0.0833229	1.12626	0.304331	0.842373
	arthrobacter	fertilization*trichoderma	1	1	0.0235259	0.317996	0.580633	0.901228
	arthrobacter	inoculation*trichoderma	1	1	0.0173537	0.234567	0.634721	0.999976
	arthrobacter	fertilization*inoculation*trichoderma	1	1	0.00826022	0.111652	0.742611	0.965083
	arthronema	fertilization	1	1	0.067505	1.17267	0.294904	0.47904
	arthronema	inoculation	1	1	0.00020296	0.0035258	0.953386	0.998357
	arthronema	fertilization*inoculation	1	1	0.0423239	0.735232	0.403854	0.79812
	arthronema	trichoderma	1	1	0.00834213	0.144916	0.708449	0.946067
	arthronema	fertilization*trichoderma	1	1	0.00832931	0.144693	0.708662	0.93032
	arthronema	inoculation*trichoderma	1	1	0.0560964	0.974482	0.338259	0.966284
	arthronema	fertilization*inoculation*trichoderma	1	1	0.046288	0.804096	0.383166	0.916123
	asticcacaulis	fertilization	1	1	0.00071067	0.145287	0.708095	0.82816
	asticcacaulis	inoculation	1	1	0.0023231	0.474924	0.500603	0.89844
	asticcacaulis	fertilization*inoculation	1	1	0.00825601	1.68783	0.212298	0.740874
	asticcacaulis	trichoderma	1	1	0.0258611	5.28695	0.0352915	0.635248
	asticcacaulis	fertilization*trichoderma	1	1	0.00214416	0.438343	0.517347	0.888197
	asticcacaulis	inoculation*trichoderma	1	1	0.00460296	0.941011	0.346455	0.966284
	asticcacaulis	fertilization*inoculation*trichoderma	1	1	0.00507171	1.03684	0.323708	0.916123
	aurantimonas	fertilization	1	1	0.00626332	3.50355	0.0796345	0.196722
	aurantimonas	inoculation	1	1	8.44518e-05	0.0472403	0.830684	0.955833
	aurantimonas	fertilization*inoculation	1	1	0.00112053	0.626798	0.440112	0.802055
	aurantimonas	trichoderma	1	1	5.3776e-06	0.0030081	0.95694	0.999243
	aurantimonas	fertilization*trichoderma	1	1	0.00030025	0.167951	0.687373	0.925185
	aurantimonas	inoculation*trichoderma	1	1	5.75059e-05	0.0321674	0.859912	1
	aurantimonas	fertilization*inoculation*trichoderma	1	1	0.00027893	0.156029	0.698056	0.965083
	aureimonas	fertilization	1	1	0.00027782	0.3172	0.581103	0.723392
	aureimonas	inoculation	1	1	0.00094637	1.08052	0.314036	0.826634
	aureimonas	fertilization*inoculation	1	1	0.00203812	2.32701	0.146669	0.717871
	aureimonas	trichoderma	1	1	0.0053188	6.0727	0.0254346	0.632003
	aureimonas	fertilization*trichoderma	1	1	8.8725e-06	0.0101301	0.92108	0.982694
	aureimonas	inoculation*trichoderma	1	1	0.00012358	0.141095	0.712129	0.999976
	aureimonas	fertilization*inoculation*trichoderma	1	1	0.0108338	12.3694	0.00285894	0.260291
	azoarcus	fertilization	1	1	0.587265	33.7287	2.671e-05	0.000976191
	azoarcus	inoculation	1	1	0.0400422	2.29977	0.148901	0.737612
	azoarcus	fertilization*inoculation	1	1	0.12259	7.04079	0.0173467	0.339791
	azoarcus	trichoderma	1	1	0.0153141	0.879543	0.362269	0.854912
	azoarcus	fertilization*trichoderma	1	1	0.031272	1.79606	0.198912	0.796752
	azoarcus	inoculation*trichoderma	1	1	2.90649e-05	0.0016693	0.967915	1
	azoarcus	fertilization*inoculation*trichoderma	1	1	0.00855911	0.49158	0.493295	0.933337
	azohydromonas	fertilization	1	1	0.0378756	6.21503	0.0240101	0.083721
	azohydromonas	inoculation	1	1	0.0205818	3.37728	0.0847427	0.707041
	azohydromonas	fertilization*inoculation	1	1	0.0181134	2.97223	0.103969	0.650897
	azohydromonas	trichoderma	1	1	0.0004062	0.0666544	0.799563	0.967672
	azohydromonas	fertilization*trichoderma	1	1	0.0226761	3.72093	0.071667	0.731934
	azohydromonas	inoculation*trichoderma	1	1	0.00034186	0.0560957	0.815782	0.999976
	azohydromonas	fertilization*inoculation*trichoderma	1	1	0.0691663	11.3496	0.00390828	0.260291
	azonexus	fertilization	1	1	0.104343	26.9931	8.84229e-05	0.00173205
	azonexus	inoculation	1	1	0.014026	3.62847	0.0749354	0.683657
	azonexus	fertilization*inoculation	1	1	0.00440398	1.13929	0.301644	0.760281
	azonexus	trichoderma	1	1	0.00299269	0.774195	0.391947	0.86199
	azonexus	fertilization*trichoderma	1	1	9.707e-05	0.0251118	0.876072	0.974219
	azonexus	inoculation*trichoderma	1	1	0.0264584	6.84467	0.0187131	0.966284
	azonexus	fertilization*inoculation*trichoderma	1	1	0.0710285	18.3747	0.00056629	0.188575
	azorhizobium	fertilization	1	1	1.65563e-05	0.0571909	0.814029	0.891683
	azorhizobium	inoculation	1	1	0.00056243	1.94281	0.182422	0.737612
	azorhizobium	fertilization*inoculation	1	1	1.65563e-05	0.0571909	0.814029	0.947945
	azorhizobium	trichoderma	1	1	0.00056243	1.94281	0.182422	0.773842
	azorhizobium	fertilization*trichoderma	1	1	1.65563e-05	0.0571909	0.814029	0.953109
	azorhizobium	inoculation*trichoderma	1	1	0.00056243	1.94281	0.182422	0.966284
	azorhizobium	fertilization*inoculation*trichoderma	1	1	1.65563e-05	0.0571909	0.814029	0.975077
	azospira	fertilization	1	1	0.00991346	2.36367	0.143729	0.298224
	azospira	inoculation	1	1	7.04627e-05	0.0168005	0.898485	0.979304
	azospira	fertilization*inoculation	1	1	4.26654e-06	0.00101727	0.97495	1
	azospira	trichoderma	1	1	0.00449753	1.07235	0.315814	0.842373
	azospira	fertilization*trichoderma	1	1	0.0105878	2.52446	0.131656	0.796752
	azospira	inoculation*trichoderma	1	1	0.00467094	1.1137	0.306955	0.966284
	azospira	fertilization*inoculation*trichoderma	1	1	0.00515583	1.22931	0.28393	0.916123
	azospirillum	fertilization	1	1	0.0222501	5.44417	0.0330091	0.105187
	azospirillum	inoculation	1	1	0.0110594	2.70601	0.119471	0.737612
	azospirillum	fertilization*inoculation	1	1	0.00761919	1.86426	0.191024	0.726983
	azospirillum	trichoderma	1	1	0.012551	3.07098	0.0988394	0.692892
	azospirillum	fertilization*trichoderma	1	1	0.00103511	0.253271	0.621639	0.905435
	azospirillum	inoculation*trichoderma	1	1	0.0010814	0.264597	0.614011	0.999976
	azospirillum	fertilization*inoculation*trichoderma	1	1	0.00286158	0.700172	0.415049	0.916123
	azotobacter	fertilization	1	1	0.0229142	1.94051	0.182667	0.345614
	azotobacter	inoculation	1	1	0.0107009	0.906217	0.355281	0.827332
	azotobacter	fertilization*inoculation	1	1	0.0100727	0.853016	0.36942	0.785781
	azotobacter	trichoderma	1	1	0.0097377	0.824649	0.3773	0.854912
	azotobacter	fertilization*trichoderma	1	1	0.0176419	1.49403	0.239294	0.796752
	azotobacter	inoculation*trichoderma	1	1	0.00879049	0.744433	0.400993	0.971131
	azotobacter	fertilization*inoculation*trichoderma	1	1	0.0294028	2.49002	0.134135	0.89015
	bacillus	fertilization	1	1	5.52612	20.8386	0.00031793	0.00407195
	bacillus	inoculation	1	1	0.0115557	0.0435755	0.83728	0.955833
	bacillus	fertilization*inoculation	1	1	0.0190427	0.0718086	0.792145	0.947305
	bacillus	trichoderma	1	1	0.00269382	0.0101582	0.920971	0.981387
	bacillus	fertilization*trichoderma	1	1	0.0846515	0.319215	0.579916	0.901228
	bacillus	inoculation*trichoderma	1	1	0.771398	2.90888	0.107427	0.966284
	bacillus	fertilization*inoculation*trichoderma	1	1	0.216345	0.815823	0.379802	0.916123
	bacteriovorax	fertilization	1	1	0.00379522	2.45726	0.136545	0.288987
	bacteriovorax	inoculation	1	1	0.00077637	0.502672	0.488531	0.89844
	bacteriovorax	fertilization*inoculation	1	1	0.00216296	1.40043	0.253936	0.751651
	bacteriovorax	trichoderma	1	1	0.0014808	0.958756	0.342075	0.84851
	bacteriovorax	fertilization*trichoderma	1	1	0.00020459	0.132461	0.720658	0.935372
	bacteriovorax	inoculation*trichoderma	1	1	0.00039421	0.255236	0.6203	0.999976
	bacteriovorax	fertilization*inoculation*trichoderma	1	1	6.30977e-07	0.00040853	0.984124	1
	bacteroides	fertilization	1	1	0.00020281	0.0395103	0.844945	0.903264
	bacteroides	inoculation	1	1	4.77637e-08	9.30522e-06	0.997604	1
	bacteroides	fertilization*inoculation	1	1	0.00909138	1.77116	0.201894	0.738798
	bacteroides	trichoderma	1	1	0.0002899	0.0564778	0.815168	0.97262
	bacteroides	fertilization*trichoderma	1	1	0.00614633	1.19741	0.29004	0.796752
	bacteroides	inoculation*trichoderma	1	1	0.00094093	0.18331	0.674252	0.999976
	bacteroides	fertilization*inoculation*trichoderma	1	1	0.0009481	0.184706	0.673092	0.964405
	bauldia	fertilization	1	1	0.00029205	0.131164	0.721968	0.83045
	bauldia	inoculation	1	1	0.00176947	0.794695	0.385894	0.849869
	bauldia	fertilization*inoculation	1	1	0.00049507	0.222344	0.643625	0.891173
	bauldia	trichoderma	1	1	0.00415664	1.86681	0.190737	0.791308
	bauldia	fertilization*trichoderma	1	1	0.00011046	0.0496097	0.826562	0.959518
	bauldia	inoculation*trichoderma	1	1	0.00691339	3.10491	0.0971474	0.966284
	bauldia	fertilization*inoculation*trichoderma	1	1	0.00363255	1.63143	0.219729	0.916123
	bdellovibrio	fertilization	1	1	0.0216308	8.18172	0.011335	0.0480025
	bdellovibrio	inoculation	1	1	0.00141516	0.535278	0.474977	0.89844
	bdellovibrio	fertilization*inoculation	1	1	0.00546446	2.0669	0.169797	0.726983
	bdellovibrio	trichoderma	1	1	0.00042653	0.161333	0.693246	0.945305
	bdellovibrio	fertilization*trichoderma	1	1	0.015165	5.7361	0.0292075	0.644198
	bdellovibrio	inoculation*trichoderma	1	1	0.00282549	1.06873	0.316607	0.966284
	bdellovibrio	fertilization*inoculation*trichoderma	1	1	0.00857217	3.24238	0.0906351	0.845587
	beggiatoa	fertilization	1	1	0.0462144	9.02361	0.00841023	0.0405885
	beggiatoa	inoculation	1	1	0.00286092	0.55861	0.465664	0.89844
	beggiatoa	fertilization*inoculation	1	1	0.00760651	1.48521	0.240625	0.742568
	beggiatoa	trichoderma	1	1	0.00016216	0.0316627	0.861003	0.976392
	beggiatoa	fertilization*trichoderma	1	1	0.0115417	2.25359	0.152781	0.796752
	beggiatoa	inoculation*trichoderma	1	1	0.00113029	0.220696	0.644849	0.999976
	beggiatoa	fertilization*inoculation*trichoderma	1	1	0.00405563	0.791883	0.386716	0.916123
	beijerinckia	fertilization	1	1	0.0688448	11.7594	0.0034414	0.0233198
	beijerinckia	inoculation	1	1	0.00013487	0.0230379	0.881256	0.974944
	beijerinckia	fertilization*inoculation	1	1	0.0108367	1.85102	0.192524	0.72853
	beijerinckia	trichoderma	1	1	0.00735883	1.25697	0.278772	0.842373
	beijerinckia	fertilization*trichoderma	1	1	0.0124966	2.13454	0.163373	0.796752
	beijerinckia	inoculation*trichoderma	1	1	0.00294462	0.502973	0.488403	0.985261
	beijerinckia	fertilization*inoculation*trichoderma	1	1	0.00017083	0.0291792	0.866507	0.99499
	bellilinea	fertilization	1	1	0.0152965	3.94646	0.0643731	0.166819
	bellilinea	inoculation	1	1	0.0413988	10.6808	0.00483282	0.36986
	bellilinea	fertilization*inoculation	1	1	0.00106089	0.273707	0.608026	0.878558
	bellilinea	trichoderma	1	1	0.00323576	0.834821	0.374446	0.854912
	bellilinea	fertilization*trichoderma	1	1	0.0159271	4.10915	0.0596499	0.731934
	bellilinea	inoculation*trichoderma	1	1	0.00015739	0.0406069	0.842838	0.999976
	bellilinea	fertilization*inoculation*trichoderma	1	1	2.37142e-06	0.00061182	0.980572	1
	belnapia	fertilization	1	1	0.00039835	0.256577	0.61939	0.755118
	belnapia	inoculation	1	1	0.0021204	1.36574	0.259663	0.826634
	belnapia	fertilization*inoculation	1	1	4.31162e-06	0.00277711	0.958625	0.994246
	belnapia	trichoderma	1	1	0.00102096	0.6576	0.429307	0.87478
	belnapia	fertilization*trichoderma	1	1	0.00014445	0.0930411	0.764278	0.953109
	belnapia	inoculation*trichoderma	1	1	0.00484963	3.12364	0.0962282	0.966284
	belnapia	fertilization*inoculation*trichoderma	1	1	0.00386815	2.49147	0.134029	0.89015
	blastochloris	fertilization	1	1	0.00027416	0.0901999	0.76779	0.855098
	blastochloris	inoculation	1	1	0.00290423	0.955506	0.342871	0.826634
	blastochloris	fertilization*inoculation	1	1	3.94017e-05	0.0129634	0.910768	0.969591
	blastochloris	trichoderma	1	1	0.00126105	0.414894	0.528622	0.898119
	blastochloris	fertilization*trichoderma	1	1	2.05988e-05	0.00677713	0.935411	0.986069
	blastochloris	inoculation*trichoderma	1	1	0.00340428	1.12003	0.30563	0.966284
	blastochloris	fertilization*inoculation*trichoderma	1	1	1.89745e-05	0.00624272	0.938004	0.999753
	blastococcus	fertilization	1	1	0.277932	12.2627	0.00295219	0.0206964
	blastococcus	inoculation	1	1	0.00831696	0.366955	0.553166	0.910964
	blastococcus	fertilization*inoculation	1	1	0.120955	5.3367	0.03455	0.467832
	blastococcus	trichoderma	1	1	0.0587836	2.59361	0.126845	0.692892
	blastococcus	fertilization*trichoderma	1	1	0.0388239	1.71296	0.209089	0.796752
	blastococcus	inoculation*trichoderma	1	1	0.00183643	0.0810259	0.779563	0.999976
	blastococcus	fertilization*inoculation*trichoderma	1	1	0.0176937	0.78067	0.39002	0.916123
	blastomonas	fertilization	1	1	0.00317432	1.752	0.204228	0.375734
	blastomonas	inoculation	1	1	0.00077637	0.428504	0.522023	0.907748
	blastomonas	fertilization*inoculation	1	1	0.00046738	0.257963	0.618453	0.878558
	blastomonas	trichoderma	1	1	0.00072272	0.398888	0.536584	0.90158
	blastomonas	fertilization*trichoderma	1	1	0.00381115	2.10349	0.166285	0.796752
	blastomonas	inoculation*trichoderma	1	1	4.16353e-05	0.0229798	0.881405	1
	blastomonas	fertilization*inoculation*trichoderma	1	1	0.00025817	0.142492	0.710776	0.965083
	blastopirellula	fertilization	1	1	0.0244735	7.3061	0.015676	0.0596585
	blastopirellula	inoculation	1	1	0.00385285	1.1502	0.299418	0.826634
	blastopirellula	fertilization*inoculation	1	1	0.00530198	1.58281	0.226408	0.740874
	blastopirellula	trichoderma	1	1	8.07587e-05	0.024109	0.87855	0.976392
	blastopirellula	fertilization*trichoderma	1	1	0.00032161	0.0960101	0.76067	0.953109
	blastopirellula	inoculation*trichoderma	1	1	0.00087534	0.261317	0.616198	0.999976
	blastopirellula	fertilization*inoculation*trichoderma	1	1	0.00012358	0.0368922	0.850101	0.984639
	bordetella	fertilization	1	1	0.00280862	2.18756	0.158548	0.316146
	bordetella	inoculation	1	1	0.00119372	0.929754	0.349275	0.826634
	bordetella	fertilization*inoculation	1	1	0.0042353	3.29876	0.0881149	0.639438
	bordetella	trichoderma	1	1	0.00399244	3.1096	0.0969159	0.692892
	bordetella	fertilization*trichoderma	1	1	0.00827559	6.44564	0.021892	0.560773
	bordetella	inoculation*trichoderma	1	1	4.61289e-07	0.00035929	0.985111	1
	bordetella	fertilization*inoculation*trichoderma	1	1	0.00478077	3.72361	0.0715747	0.836294
	bosea	fertilization	1	1	0.00086419	0.124813	0.728484	0.830771
	bosea	inoculation	1	1	0.00440079	0.635593	0.436983	0.883592
	bosea	fertilization*inoculation	1	1	0.0209207	3.02151	0.10137	0.650897
	bosea	trichoderma	1	1	0.00169584	0.244925	0.627398	0.918346
	bosea	fertilization*trichoderma	1	1	0.00400884	0.578985	0.457779	0.861245
	bosea	inoculation*trichoderma	1	1	0.00289114	0.417558	0.527319	0.999976
	bosea	fertilization*inoculation*trichoderma	1	1	0.0123607	1.78522	0.200203	0.904174
	brachybacterium	fertilization	1	1	0.00241244	2.5	0.13341	0.285695
	brachybacterium	inoculation	1	1	9.64976e-05	0.1	0.755918	0.945859
	brachybacterium	fertilization*inoculation	1	1	9.64976e-05	0.1	0.755918	0.937328
	brachybacterium	trichoderma	1	1	9.64976e-05	0.1	0.755918	0.9481
	brachybacterium	fertilization*trichoderma	1	1	9.64976e-05	0.1	0.755918	0.953109
	brachybacterium	inoculation*trichoderma	1	1	0.00241244	2.5	0.13341	0.966284
	brachybacterium	fertilization*inoculation*trichoderma	1	1	0.00241244	2.5	0.13341	0.89015
	bradyrhizobium	fertilization	1	1	0.00145562	0.142865	0.710416	0.82816
	bradyrhizobium	inoculation	1	1	0.00330292	0.324172	0.577017	0.913525
	bradyrhizobium	fertilization*inoculation	1	1	0.0163632	1.606	0.22319	0.740874
	bradyrhizobium	trichoderma	1	1	0.0588059	5.77163	0.0287802	0.632003
	bradyrhizobium	fertilization*trichoderma	1	1	0.0240422	2.35967	0.144046	0.796752
	bradyrhizobium	inoculation*trichoderma	1	1	0.0215624	2.11629	0.165076	0.966284
	bradyrhizobium	fertilization*inoculation*trichoderma	1	1	0.0301005	2.95427	0.104935	0.845587
	brevibacillus	fertilization	1	1	0.0142744	10.2399	0.00557782	0.0319711
	brevibacillus	inoculation	1	1	0.0015699	1.12619	0.304347	0.826634
	brevibacillus	fertilization*inoculation	1	1	0.0168774	12.1072	0.00309439	0.319825
	brevibacillus	trichoderma	1	1	0.0111907	8.02783	0.0119869	0.602691
	brevibacillus	fertilization*trichoderma	1	1	0.00698113	5.008	0.0398056	0.661664
	brevibacillus	inoculation*trichoderma	1	1	0.00039901	0.286237	0.599999	0.999976
	brevibacillus	fertilization*inoculation*trichoderma	1	1	0.00664253	4.76511	0.0442881	0.682536
	brevibacterium	fertilization	1	1	0.00077198	1.11552	0.306574	0.491442
	brevibacterium	inoculation	1	1	0.00224972	3.25085	0.090251	0.710994
	brevibacterium	fertilization*inoculation	1	1	0.00224972	3.25085	0.090251	0.639438
	brevibacterium	trichoderma	1	1	0.00154396	2.23103	0.154721	0.709429
	brevibacterium	fertilization*trichoderma	1	1	5.0417e-18	7.2852e-15	1	1
	brevibacterium	inoculation*trichoderma	1	1	0.00038599	0.557758	0.465999	0.984866
	brevibacterium	fertilization*inoculation*trichoderma	1	1	0.00038599	0.557758	0.465999	0.916271
	brevundimonas	fertilization	1	1	0.0361177	11.0626	0.00427795	0.0270394
	brevundimonas	inoculation	1	1	0.0102293	3.13316	0.0957649	0.716623
	brevundimonas	fertilization*inoculation	1	1	0.0198509	6.08017	0.0253574	0.4222
	brevundimonas	trichoderma	1	1	0.00219522	0.67238	0.424271	0.87478
	brevundimonas	fertilization*trichoderma	1	1	0.00149001	0.456377	0.508969	0.888197
	brevundimonas	inoculation*trichoderma	1	1	7.14649e-05	0.0218892	0.884231	1
	brevundimonas	fertilization*inoculation*trichoderma	1	1	0.00366092	1.12131	0.305362	0.916123
	brucella	fertilization	1	1	0.00092193	0.803167	0.383434	0.552742
	brucella	inoculation	1	1	0.00110321	0.961094	0.341504	0.826634
	brucella	fertilization*inoculation	1	1	1.84218e-05	0.0160487	0.900769	0.969591
	brucella	trichoderma	1	1	0.00129755	1.1304	0.303474	0.842373
	brucella	fertilization*trichoderma	1	1	0.00155175	1.35186	0.262002	0.796752
	brucella	inoculation*trichoderma	1	1	6.57365e-05	0.0572685	0.813905	0.999976
	brucella	fertilization*inoculation*trichoderma	1	1	2.24389e-05	0.0195484	0.890551	0.999753
	buchnera	fertilization	1	1	0.00026133	0.122521	0.730881	0.83208
	buchnera	inoculation	1	1	0.00045848	0.214957	0.649154	0.945859
	buchnera	fertilization*inoculation	1	1	0.00083048	0.389367	0.541427	0.870992
	buchnera	trichoderma	1	1	0.0037673	1.76628	0.202485	0.799573
	buchnera	fertilization*trichoderma	1	1	0.00030893	0.144838	0.708523	0.93032
	buchnera	inoculation*trichoderma	1	1	0.00157674	0.739246	0.402602	0.971496
	buchnera	fertilization*inoculation*trichoderma	1	1	0.0014044	0.658445	0.429016	0.916123
	bulleidia	fertilization	1	1	0.0029565	2.22447	0.155292	0.313408
	bulleidia	inoculation	1	1	8.711e-05	0.0655412	0.801205	0.9468
	bulleidia	fertilization*inoculation	1	1	0.00041391	0.311425	0.584532	0.878555
	bulleidia	trichoderma	1	1	0.00027416	0.206279	0.6558	0.926018
	bulleidia	fertilization*trichoderma	1	1	0.0004762	0.358296	0.557834	0.899558
	bulleidia	inoculation*trichoderma	1	1	0.0008976	0.675356	0.423268	0.977863
	bulleidia	fertilization*inoculation*trichoderma	1	1	1.65564e-05	0.012457	0.91252	0.999753
	burkholderia	fertilization	1	1	0.134862	25.9532	0.00010823	0.00200226
	burkholderia	inoculation	1	1	0.0006114	0.117659	0.736053	0.945859
	burkholderia	fertilization*inoculation	1	1	0.0475817	9.15678	0.00803131	0.319825
	burkholderia	trichoderma	1	1	0.00721618	1.38871	0.255853	0.842373
	burkholderia	fertilization*trichoderma	1	1	0.002262	0.435306	0.518782	0.888197
	burkholderia	inoculation*trichoderma	1	1	0.00010808	0.0207998	0.887127	1
	burkholderia	fertilization*inoculation*trichoderma	1	1	0.00024313	0.0467884	0.831483	0.980845
	butyricicoccus	fertilization	1	1	0.0138195	10.5571	0.0050298	0.0299093
	butyricicoccus	inoculation	1	1	0.00018839	0.143915	0.709407	0.945859
	butyricicoccus	fertilization*inoculation	1	1	0.00045015	0.343884	0.565778	0.878555
	butyricicoccus	trichoderma	1	1	0.0006908	0.527723	0.47806	0.876504
	butyricicoccus	fertilization*trichoderma	1	1	0.0105019	8.0227	0.0120094	0.399912
	butyricicoccus	inoculation*trichoderma	1	1	0.00094638	0.722963	0.407718	0.977863
	butyricicoccus	fertilization*inoculation*trichoderma	1	1	0.00010275	0.0784923	0.782941	0.975077
	byssovorax	fertilization	1	1	0.00619179	1.90185	0.186846	0.349827
	byssovorax	inoculation	1	1	2.03398e-07	6.24749e-05	0.993791	1
	byssovorax	fertilization*inoculation	1	1	0.0256988	7.89357	0.0125908	0.326562
	byssovorax	trichoderma	1	1	6.55066e-05	0.0201208	0.888971	0.976392
	byssovorax	fertilization*trichoderma	1	1	0.00125838	0.386519	0.542893	0.894967
	byssovorax	inoculation*trichoderma	1	1	0.00094278	0.289582	0.597896	0.999976
	byssovorax	fertilization*inoculation*trichoderma	1	1	0.00404405	1.24216	0.281518	0.916123
	caedibacter	fertilization	1	1	0.0110692	16.8991	0.00081773	0.00864457
	caedibacter	inoculation	1	1	0.00145407	2.21991	0.155689	0.737612
	caedibacter	fertilization*inoculation	1	1	0.00145407	2.21991	0.155689	0.726983
	caedibacter	trichoderma	1	1	0.00333841	5.0967	0.0383016	0.636749
	caedibacter	fertilization*trichoderma	1	1	0.00333841	5.0967	0.0383016	0.661664
	caedibacter	inoculation*trichoderma	1	1	0.00089967	1.37351	0.258367	0.966284
	caedibacter	fertilization*inoculation*trichoderma	1	1	0.00089967	1.37351	0.258367	0.916123
	caenispirillum	fertilization	1	1	0.0912917	14.3899	0.0015948	0.0131128
	caenispirillum	inoculation	1	1	0.00077532	0.12221	0.731208	0.945859
	caenispirillum	fertilization*inoculation	1	1	0.00397833	0.627085	0.44001	0.802055
	caenispirillum	trichoderma	1	1	0.00934478	1.47297	0.24249	0.842373
	caenispirillum	fertilization*trichoderma	1	1	0.00481716	0.759305	0.396433	0.818512
	caenispirillum	inoculation*trichoderma	1	1	0.00016971	0.0267501	0.87213	1
	caenispirillum	fertilization*inoculation*trichoderma	1	1	0.00158915	0.25049	0.623545	0.962385
	caldibacillus	fertilization	1	1	0.00134404	2.32137	0.147128	0.301498
	caldibacillus	inoculation	1	1	0.00028949	0.5	0.489672	0.89844
	caldibacillus	fertilization*inoculation	1	1	0.00134404	2.32137	0.147128	0.717871
	caldibacillus	trichoderma	1	1	0.00028949	0.5	0.489672	0.878318
	caldibacillus	fertilization*trichoderma	1	1	6.92822e-06	0.0119661	0.914254	0.982694
	caldibacillus	inoculation*trichoderma	1	1	0.00049634	0.857266	0.368261	0.966284
	caldibacillus	fertilization*inoculation*trichoderma	1	1	6.92822e-06	0.0119661	0.914254	0.999753
	caldilinea	fertilization	1	1	0.00022799	0.0839831	0.775692	0.859367
	caldilinea	inoculation	1	1	0.00069378	0.255559	0.62008	0.936465
	caldilinea	fertilization*inoculation	1	1	0.00437552	1.61176	0.2224	0.740874
	caldilinea	trichoderma	1	1	7.99978e-05	0.0294679	0.865856	0.976392
	caldilinea	fertilization*trichoderma	1	1	0.00105908	0.390123	0.54104	0.894967
	caldilinea	inoculation*trichoderma	1	1	0.0073775	2.71757	0.118742	0.966284
	caldilinea	fertilization*inoculation*trichoderma	1	1	0.00241886	0.891007	0.359241	0.916123
	caldimonas	fertilization	1	1	0.0117061	6.91431	0.0182143	0.066665
	caldimonas	inoculation	1	1	0.00839191	4.95674	0.0407062	0.615426
	caldimonas	fertilization*inoculation	1	1	0.00022584	0.133396	0.719719	0.920102
	caldimonas	trichoderma	1	1	0.00108763	0.642416	0.43458	0.87478
	caldimonas	fertilization*trichoderma	1	1	0.0239008	14.1172	0.00172109	0.318755
	caldimonas	inoculation*trichoderma	1	1	0.00259596	1.53332	0.233477	0.966284
	caldimonas	fertilization*inoculation*trichoderma	1	1	0.0162638	9.60635	0.00688838	0.32769
	calditerricola	fertilization	1	1	0.00419803	3.36485	0.0852661	0.204271
	calditerricola	inoculation	1	1	5.22409e-06	0.00418727	0.949207	0.998357
	calditerricola	fertilization*inoculation	1	1	0.00203812	1.63362	0.219435	0.740874
	calditerricola	trichoderma	1	1	0.00083346	0.668047	0.425737	0.87478
	calditerricola	fertilization*trichoderma	1	1	5.22409e-06	0.00418727	0.949207	0.989315
	calditerricola	inoculation*trichoderma	1	1	0.00065019	0.521152	0.480769	0.984866
	calditerricola	fertilization*inoculation*trichoderma	1	1	0.0003014	0.241586	0.629738	0.962385
	campylobacter	fertilization	1	1	0.00198087	0.638068	0.436109	0.605447
	campylobacter	inoculation	1	1	0.00017826	0.0574219	0.813661	0.9468
	campylobacter	fertilization*inoculation	1	1	2.71825e-05	0.0087559	0.92661	0.974917
	campylobacter	trichoderma	1	1	5.71861e-05	0.0184205	0.893734	0.976392
	campylobacter	fertilization*trichoderma	1	1	0.00028397	0.0914727	0.76621	0.953109
	campylobacter	inoculation*trichoderma	1	1	7.59278e-05	0.0244575	0.877683	1
	campylobacter	fertilization*inoculation*trichoderma	1	1	0.00315224	1.01539	0.328613	0.916123
	candidatus_alysiosphaera	fertilization	1	1	0.00029209	0.127638	0.725563	0.830771
	candidatus_alysiosphaera	inoculation	1	1	0.00085563	0.3739	0.549477	0.910964
	candidatus_alysiosphaera	fertilization*inoculation	1	1	0.0416189	18.187	0.00059283	0.31529
	candidatus_alysiosphaera	trichoderma	1	1	0.0316129	13.8145	0.00187474	0.360827
	candidatus_alysiosphaera	fertilization*trichoderma	1	1	0.0197127	8.61421	0.00970882	0.380357
	candidatus_alysiosphaera	inoculation*trichoderma	1	1	0.0115676	5.05491	0.0390019	0.966284
	candidatus_alysiosphaera	fertilization*inoculation*trichoderma	1	1	0.00128568	0.561828	0.464404	0.916271
	candidatus_anammoximicrobium	fertilization	1	1	0.0004182	0.303544	0.589281	0.729481
	candidatus_anammoximicrobium	inoculation	1	1	0.00337987	2.45324	0.136845	0.737612
	candidatus_anammoximicrobium	fertilization*inoculation	1	1	0.00114596	0.831783	0.375295	0.787829
	candidatus_anammoximicrobium	trichoderma	1	1	0.00011461	0.0831863	0.776728	0.957964
	candidatus_anammoximicrobium	fertilization*trichoderma	1	1	0.00279548	2.02907	0.173528	0.796752
	candidatus_anammoximicrobium	inoculation*trichoderma	1	1	0.00279548	2.02907	0.173528	0.966284
	candidatus_anammoximicrobium	fertilization*inoculation*trichoderma	1	1	0.00015158	0.110026	0.74442	0.965083
	candidatus_atelocyanobacterium	fertilization	1	1	0.00876823	3.96496	0.0638146	0.166018
	candidatus_atelocyanobacterium	inoculation	1	1	0.00022796	0.103084	0.752315	0.945859
	candidatus_atelocyanobacterium	fertilization*inoculation	1	1	6.5122e-05	0.0294479	0.865901	0.952565
	candidatus_atelocyanobacterium	trichoderma	1	1	0.00603322	2.7282	0.118077	0.692892
	candidatus_atelocyanobacterium	fertilization*trichoderma	1	1	0.00175398	0.793143	0.386348	0.818512
	candidatus_atelocyanobacterium	inoculation*trichoderma	1	1	1.4428e-06	0.00065243	0.979938	1
	candidatus_atelocyanobacterium	fertilization*inoculation*trichoderma	1	1	0.00034502	0.156015	0.698068	0.965083
	candidatus_babela	fertilization	1	1	0.0186875	11.6427	0.00356754	0.0237598
	candidatus_babela	inoculation	1	1	2.46513e-05	0.0153584	0.902915	0.979384
	candidatus_babela	fertilization*inoculation	1	1	0.00256077	1.59542	0.22465	0.740874
	candidatus_babela	trichoderma	1	1	0.00058017	0.361457	0.556121	0.901935
	candidatus_babela	fertilization*trichoderma	1	1	0.0201545	12.5567	0.00270312	0.318755
	candidatus_babela	inoculation*trichoderma	1	1	0.00027473	0.171166	0.68457	0.999976
	candidatus_babela	fertilization*inoculation*trichoderma	1	1	0.00027473	0.171166	0.68457	0.965083
	candidatus_brocadia	fertilization	1	1	0.00196903	1.03487	0.324155	0.499417
	candidatus_brocadia	inoculation	1	1	7.42002e-07	0.00038998	0.984489	1
	candidatus_brocadia	fertilization*inoculation	1	1	5.54887e-05	0.0291634	0.866543	0.952565
	candidatus_brocadia	trichoderma	1	1	0.00091756	0.482245	0.497368	0.878318
	candidatus_brocadia	fertilization*trichoderma	1	1	0.00318356	1.67319	0.214195	0.796752
	candidatus_brocadia	inoculation*trichoderma	1	1	0.00312405	1.64192	0.218323	0.966284
	candidatus_brocadia	fertilization*inoculation*trichoderma	1	1	0.0028211	1.48269	0.241007	0.916123
	candidatus_carsonella	fertilization	1	1	0.0080682	6.04844	0.0256869	0.0872831
	candidatus_carsonella	inoculation	1	1	0.00186939	1.40142	0.253776	0.824463
	candidatus_carsonella	fertilization*inoculation	1	1	0.0003543	0.265604	0.613343	0.878558
	candidatus_carsonella	trichoderma	1	1	0.00041904	0.31414	0.582915	0.906146
	candidatus_carsonella	fertilization*trichoderma	1	1	0.00015209	0.114018	0.740004	0.951434
	candidatus_carsonella	inoculation*trichoderma	1	1	0.00047372	0.355135	0.559558	0.999976
	candidatus_carsonella	fertilization*inoculation*trichoderma	1	1	0.01177	8.82355	0.00901832	0.35074
	candidatus_chloracidobacterium	fertilization	1	1	0.00835317	8.07024	0.0118031	0.0488252
	candidatus_chloracidobacterium	inoculation	1	1	0.00128355	1.24007	0.281907	0.826634
	candidatus_chloracidobacterium	fertilization*inoculation	1	1	1.15884e-05	0.0111959	0.917048	0.969591
	candidatus_chloracidobacterium	trichoderma	1	1	3.119e-05	0.0301327	0.864367	0.976392
	candidatus_chloracidobacterium	fertilization*trichoderma	1	1	1.11173e-09	1.07408e-06	0.999186	1
	candidatus_chloracidobacterium	inoculation*trichoderma	1	1	4.94669e-05	0.0477914	0.829716	0.999976
	candidatus_chloracidobacterium	fertilization*inoculation*trichoderma	1	1	4.76671e-05	0.0460526	0.832791	0.980845
	candidatus_chloroploca	fertilization	1	1	4.36734e-05	0.00670045	0.935776	0.967744
	candidatus_chloroploca	inoculation	1	1	0.00339433	0.520764	0.48093	0.89844
	candidatus_chloroploca	fertilization*inoculation	1	1	0.00225105	0.34536	0.564954	0.878555
	candidatus_chloroploca	trichoderma	1	1	0.00308948	0.473994	0.501017	0.878318
	candidatus_chloroploca	fertilization*trichoderma	1	1	0.0044088	0.676405	0.422915	0.835033
	candidatus_chloroploca	inoculation*trichoderma	1	1	0.0138733	2.12846	0.163938	0.966284
	candidatus_chloroploca	fertilization*inoculation*trichoderma	1	1	0.00135046	0.20719	0.655095	0.964405
	candidatus_cryptoprodotis	fertilization	1	1	0	0	1	1
	candidatus_cryptoprodotis	inoculation	1	1	0	0	1	1
	candidatus_cryptoprodotis	fertilization*inoculation	1	1	0.00077198	2	0.176463	0.726983
	candidatus_cryptoprodotis	trichoderma	1	1	0	0	1	1
	candidatus_cryptoprodotis	fertilization*trichoderma	1	1	0.00077198	2	0.176463	0.796752
	candidatus_cryptoprodotis	inoculation*trichoderma	1	1	0.00077198	2	0.176463	0.966284
	candidatus_cryptoprodotis	fertilization*inoculation*trichoderma	1	1	0	0	1	1
	candidatus_endowatersipora	fertilization	1	1	0.00095523	1.9798	0.17854	0.341689
	candidatus_endowatersipora	inoculation	1	1	9.74823e-06	0.0202041	0.888743	0.978352
	candidatus_endowatersipora	fertilization*inoculation	1	1	9.74823e-06	0.0202041	0.888743	0.965584
	candidatus_endowatersipora	trichoderma	1	1	9.74823e-06	0.0202041	0.888743	0.976392
	candidatus_endowatersipora	fertilization*trichoderma	1	1	9.74823e-06	0.0202041	0.888743	0.978018
	candidatus_endowatersipora	inoculation*trichoderma	1	1	0.00095523	1.9798	0.17854	0.966284
	candidatus_endowatersipora	fertilization*inoculation*trichoderma	1	1	0.00095523	1.9798	0.17854	0.89015
	candidatus_entotheonella	fertilization	1	1	0.00995339	10.4011	0.00529135	0.0307883
	candidatus_entotheonella	inoculation	1	1	0.00536203	5.60321	0.0308717	0.612825
	candidatus_entotheonella	fertilization*inoculation	1	1	0.00010813	0.112998	0.741124	0.932525
	candidatus_entotheonella	trichoderma	1	1	0.010659	11.1384	0.00417659	0.360827
	candidatus_entotheonella	fertilization*trichoderma	1	1	3.649e-05	0.0381321	0.847636	0.969022
	candidatus_entotheonella	inoculation*trichoderma	1	1	0.00057656	0.602495	0.44895	0.981586
	candidatus_entotheonella	fertilization*inoculation*trichoderma	1	1	0.00040695	0.425254	0.523585	0.944323
	candidatus_hepatobacter	fertilization	1	1	0.00219919	1.52877	0.234141	0.408215
	candidatus_hepatobacter	inoculation	1	1	0.00282385	1.963	0.18029	0.737612
	candidatus_hepatobacter	fertilization*inoculation	1	1	1.68288e-05	0.0116986	0.915214	0.969591
	candidatus_hepatobacter	trichoderma	1	1	0.00322598	2.24254	0.153727	0.709429
	candidatus_hepatobacter	fertilization*trichoderma	1	1	0.0142553	9.90957	0.00622195	0.318755
	candidatus_hepatobacter	inoculation*trichoderma	1	1	0.00193793	1.34715	0.262802	0.966284
	candidatus_hepatobacter	fertilization*inoculation*trichoderma	1	1	2.51576e-05	0.0174883	0.896441	0.999753
	candidatus_koribacter	fertilization	1	1	0.223498	46.1084	4.34011e-06	0.000321168
	candidatus_koribacter	inoculation	1	1	0.00223066	0.460193	0.507227	0.89844
	candidatus_koribacter	fertilization*inoculation	1	1	3.20165e-05	0.00660511	0.936234	0.98194
	candidatus_koribacter	trichoderma	1	1	3.86139e-05	0.00796617	0.929988	0.98662
	candidatus_koribacter	fertilization*trichoderma	1	1	0.0130558	2.69345	0.120269	0.793059
	candidatus_koribacter	inoculation*trichoderma	1	1	0.00077755	0.16041	0.694076	0.999976
	candidatus_koribacter	fertilization*inoculation*trichoderma	1	1	0.00445351	0.918774	0.352058	0.916123
	candidatus_kuenenia	fertilization	1	1	0.00237136	0.865659	0.365986	0.533722
	candidatus_kuenenia	inoculation	1	1	0.00108956	0.397741	0.537163	0.910964
	candidatus_kuenenia	fertilization*inoculation	1	1	0.00428249	1.56331	0.229159	0.740874
	candidatus_kuenenia	trichoderma	1	1	0.00100162	0.365639	0.55387	0.901935
	candidatus_kuenenia	fertilization*trichoderma	1	1	3.58141e-07	0.00013074	0.991018	1
	candidatus_kuenenia	inoculation*trichoderma	1	1	0.00062474	0.228058	0.639426	0.999976
	candidatus_kuenenia	fertilization*inoculation*trichoderma	1	1	0.00067008	0.244612	0.627617	0.962385
	candidatus_macropleicola	fertilization	1	1	0.00165894	1.63171	0.219692	0.392265
	candidatus_macropleicola	inoculation	1	1	0.00016759	0.164836	0.690121	0.945859
	candidatus_macropleicola	fertilization*inoculation	1	1	0.00443837	4.36552	0.0530036	0.574241
	candidatus_macropleicola	trichoderma	1	1	4.49047e-05	0.0441677	0.836195	0.976392
	candidatus_macropleicola	fertilization*trichoderma	1	1	0.00044451	0.437215	0.517879	0.888197
	candidatus_macropleicola	inoculation*trichoderma	1	1	4.49047e-05	0.0441677	0.836195	0.999976
	candidatus_macropleicola	fertilization*inoculation*trichoderma	1	1	0.00044451	0.437215	0.517879	0.944323
	candidatus_metachlamydia	fertilization	1	1	0.00038599	0.872261	0.364212	0.533722
	candidatus_metachlamydia	inoculation	1	1	0.00077198	1.74452	0.205148	0.769754
	candidatus_metachlamydia	fertilization*inoculation	1	1	0	0	1	1
	candidatus_metachlamydia	trichoderma	1	1	0.00224972	5.08391	0.0385143	0.636749
	candidatus_metachlamydia	fertilization*trichoderma	1	1	0.00038599	0.872261	0.364212	0.80942
	candidatus_metachlamydia	inoculation*trichoderma	1	1	0.00077198	1.74452	0.205148	0.966284
	candidatus_metachlamydia	fertilization*inoculation*trichoderma	1	1	0	0	1	1
	candidatus_microthrix	fertilization	1	1	0.0529328	12.3984	0.00283416	0.0200803
	candidatus_microthrix	inoculation	1	1	0.00614222	1.43869	0.247814	0.822051
	candidatus_microthrix	fertilization*inoculation	1	1	0.00152022	0.35608	0.559041	0.878555
	candidatus_microthrix	trichoderma	1	1	0.00037738	0.0883922	0.770056	0.953267
	candidatus_microthrix	fertilization*trichoderma	1	1	0.00201501	0.471973	0.501918	0.888197
	candidatus_microthrix	inoculation*trichoderma	1	1	0.00042483	0.0995082	0.756498	0.999976
	candidatus_microthrix	fertilization*inoculation*trichoderma	1	1	6.5031e-05	0.0152322	0.903313	0.999753
	candidatus_nitrosoarchaeum	fertilization	1	1	0.0830051	14.583	0.00151168	0.0125847
	candidatus_nitrosoarchaeum	inoculation	1	1	0.010036	1.76319	0.20286	0.767641
	candidatus_nitrosoarchaeum	fertilization*inoculation	1	1	0.00377478	0.663183	0.427393	0.799781
	candidatus_nitrosoarchaeum	trichoderma	1	1	0.00273073	0.479755	0.498464	0.878318
	candidatus_nitrosoarchaeum	fertilization*trichoderma	1	1	0.00192151	0.337586	0.569321	0.901228
	candidatus_nitrosoarchaeum	inoculation*trichoderma	1	1	0.00031073	0.0545918	0.818221	0.999976
	candidatus_nitrosoarchaeum	fertilization*inoculation*trichoderma	1	1	0.00729854	1.28226	0.274164	0.916123
	candidatus_nitrososphaera	fertilization	1	1	0.00218615	0.357016	0.558531	0.704998
	candidatus_nitrososphaera	inoculation	1	1	0.0624073	10.1916	0.00566713	0.36986
	candidatus_nitrososphaera	fertilization*inoculation	1	1	0.00198162	0.323613	0.577343	0.878555
	candidatus_nitrososphaera	trichoderma	1	1	0.0228635	3.7338	0.0712256	0.636749
	candidatus_nitrososphaera	fertilization*trichoderma	1	1	0.0208745	3.40898	0.0834248	0.731934
	candidatus_nitrososphaera	inoculation*trichoderma	1	1	0.0254384	4.15429	0.0584119	0.966284
	candidatus_nitrososphaera	fertilization*inoculation*trichoderma	1	1	0.00166638	0.272133	0.60905	0.962385
	candidatus_pelagibacter	fertilization	1	1	0.00147046	1.06563	0.317288	0.499417
	candidatus_pelagibacter	inoculation	1	1	0.0029836	2.16219	0.160835	0.737612
	candidatus_pelagibacter	fertilization*inoculation	1	1	0.00184766	1.33899	0.264197	0.756076
	candidatus_pelagibacter	trichoderma	1	1	5.17129e-05	0.0374759	0.848936	0.976392
	candidatus_pelagibacter	fertilization*trichoderma	1	1	0.00134983	0.97821	0.337363	0.796752
	candidatus_pelagibacter	inoculation*trichoderma	1	1	6.51901e-06	0.00472427	0.946054	1
	candidatus_pelagibacter	fertilization*inoculation*trichoderma	1	1	0.0021608	1.56591	0.228789	0.916123
	candidatus_protochlamydia	fertilization	1	1	0.00254068	2.36996	0.143232	0.298224
	candidatus_protochlamydia	inoculation	1	1	0.00086339	0.805372	0.382798	0.848864
	candidatus_protochlamydia	fertilization*inoculation	1	1	0.00207386	1.93451	0.183308	0.726983
	candidatus_protochlamydia	trichoderma	1	1	0.00070306	0.65582	0.42992	0.87478
	candidatus_protochlamydia	fertilization*trichoderma	1	1	0.00081791	0.762951	0.395328	0.818512
	candidatus_protochlamydia	inoculation*trichoderma	1	1	0.00262036	2.44429	0.137514	0.966284
	candidatus_protochlamydia	fertilization*inoculation*trichoderma	1	1	0.00859408	8.0166	0.0120362	0.400804
	candidatus_puniceispirillum	fertilization	1	1	0.0498366	121.434	6.9994e-09	2.3308e-06
	candidatus_puniceispirillum	inoculation	1	1	0.00070645	1.72136	0.208031	0.769754
	candidatus_puniceispirillum	fertilization*inoculation	1	1	0.00213682	5.20664	0.0365274	0.467832
	candidatus_puniceispirillum	trichoderma	1	1	0.00074499	1.81526	0.19665	0.794268
	candidatus_puniceispirillum	fertilization*trichoderma	1	1	5.849e-05	0.142517	0.710752	0.93032
	candidatus_puniceispirillum	inoculation*trichoderma	1	1	0.00021273	0.518349	0.481933	0.984866
	candidatus_puniceispirillum	fertilization*inoculation*trichoderma	1	1	0.00117183	2.85531	0.11046	0.845587
	candidatus_rhabdochlamydia	fertilization	1	1	0.00509929	4.08884	0.0602166	0.161711
	candidatus_rhabdochlamydia	inoculation	1	1	0.00983942	7.8897	0.0126087	0.524838
	candidatus_rhabdochlamydia	fertilization*inoculation	1	1	0.00267938	2.14845	0.16209	0.726983
	candidatus_rhabdochlamydia	trichoderma	1	1	0.00139729	1.12041	0.305549	0.842373
	candidatus_rhabdochlamydia	fertilization*trichoderma	1	1	0.00719299	5.76767	0.0288275	0.644198
	candidatus_rhabdochlamydia	inoculation*trichoderma	1	1	0.00031448	0.252168	0.622393	0.999976
	candidatus_rhabdochlamydia	fertilization*inoculation*trichoderma	1	1	0.00424646	3.40501	0.0835886	0.845587
	candidatus_solibacter	fertilization	1	1	0.0291914	5.87131	0.0276194	0.0924347
	candidatus_solibacter	inoculation	1	1	1.60644e-06	0.0003231	0.985881	1
	candidatus_solibacter	fertilization*inoculation	1	1	0.00148046	0.297767	0.592813	0.878558
	candidatus_solibacter	trichoderma	1	1	0.00183303	0.36868	0.552245	0.901935
	candidatus_solibacter	fertilization*trichoderma	1	1	0.00165206	0.332281	0.57234	0.901228
	candidatus_solibacter	inoculation*trichoderma	1	1	8.81e-05	0.0177195	0.895763	1
	candidatus_solibacter	fertilization*inoculation*trichoderma	1	1	1.99977e-05	0.00402217	0.950217	0.999753
	candidatus_tremblaya	fertilization	1	1	0.00116335	0.735633	0.403729	0.570877
	candidatus_tremblaya	inoculation	1	1	0.0003829	0.242121	0.629361	0.937706
	candidatus_tremblaya	fertilization*inoculation	1	1	0.00664862	4.2042	0.0570782	0.582277
	candidatus_tremblaya	trichoderma	1	1	2.07846e-05	0.013143	0.910155	0.977682
	candidatus_tremblaya	fertilization*trichoderma	1	1	0.00032261	0.203997	0.657576	0.924447
	candidatus_tremblaya	inoculation*trichoderma	1	1	0.0010461	0.661496	0.42797	0.977863
	candidatus_tremblaya	fertilization*inoculation*trichoderma	1	1	9.64975e-05	0.0610194	0.808034	0.975077
	candidatus_vidania	fertilization	1	1	0.00038599	4	0.062772	0.163946
	candidatus_vidania	inoculation	1	1	0.00038599	4	0.062772	0.653221
	candidatus_vidania	fertilization*inoculation	1	1	0.00038599	4	0.062772	0.584883
	candidatus_vidania	trichoderma	1	1	0.00038599	4	0.062772	0.636749
	candidatus_vidania	fertilization*trichoderma	1	1	0.00038599	4	0.062772	0.731934
	candidatus_vidania	inoculation*trichoderma	1	1	0.00038599	4	0.062772	0.966284
	candidatus_vidania	fertilization*inoculation*trichoderma	1	1	0.00038599	4	0.062772	0.746538
	candidatus_xiphinematobacter	fertilization	1	1	0.00015678	0.0409187	0.842245	0.903033
	candidatus_xiphinematobacter	inoculation	1	1	0.00023026	0.0600953	0.809462	0.9468
	candidatus_xiphinematobacter	fertilization*inoculation	1	1	0.00356763	0.93112	0.348931	0.778876
	candidatus_xiphinematobacter	trichoderma	1	1	0.00119683	0.312363	0.583972	0.906146
	candidatus_xiphinematobacter	fertilization*trichoderma	1	1	0.00353833	0.923473	0.350864	0.803697
	candidatus_xiphinematobacter	inoculation*trichoderma	1	1	0.00028159	0.0734934	0.789783	0.999976
	candidatus_xiphinematobacter	fertilization*inoculation*trichoderma	1	1	0.0072775	1.89936	0.187119	0.89015
	carboxydothermus	fertilization	1	1	0.0225179	15.7639	0.00109836	0.0103029
	carboxydothermus	inoculation	1	1	0.0011011	0.770834	0.392953	0.852464
	carboxydothermus	fertilization*inoculation	1	1	0.00611023	4.27753	0.0551823	0.574241
	carboxydothermus	trichoderma	1	1	0.00010131	0.0709198	0.793404	0.96633
	carboxydothermus	fertilization*trichoderma	1	1	0.00470457	3.29348	0.0883475	0.744803
	carboxydothermus	inoculation*trichoderma	1	1	0.00028347	0.198446	0.661946	0.999976
	carboxydothermus	fertilization*inoculation*trichoderma	1	1	0.0023063	1.61455	0.222019	0.916123
	carnobacterium	fertilization	1	1	0	0	1	1
	carnobacterium	inoculation	1	1	0	0	1	1
	carnobacterium	fertilization*inoculation	1	1	0.00038599	2	0.176463	0.726983
	carnobacterium	trichoderma	1	1	0	0	1	1
	carnobacterium	fertilization*trichoderma	1	1	0.00038599	2	0.176463	0.796752
	carnobacterium	inoculation*trichoderma	1	1	0.00038599	2	0.176463	0.966284
	carnobacterium	fertilization*inoculation*trichoderma	1	1	0	0	1	1
	catalinimonas	fertilization	1	1	0.00038599	1.33333	0.265168	0.441505
	catalinimonas	inoculation	1	1	0.00154396	5.33333	0.0345997	0.612825
	catalinimonas	fertilization*inoculation	1	1	0.00038599	1.33333	0.265168	0.756076
	catalinimonas	trichoderma	1	1	0	0	1	1
	catalinimonas	fertilization*trichoderma	1	1	0.00038599	1.33333	0.265168	0.796752
	catalinimonas	inoculation*trichoderma	1	1	0	0	1	1
	catalinimonas	fertilization*inoculation*trichoderma	1	1	0.00038599	1.33333	0.265168	0.916123
	catellatospora	fertilization	1	1	3.316e-05	0.0211071	0.886302	0.934316
	catellatospora	inoculation	1	1	0.00042622	0.271298	0.609596	0.933105
	catellatospora	fertilization*inoculation	1	1	0.00336601	2.14252	0.162635	0.726983
	catellatospora	trichoderma	1	1	0.00049466	0.314859	0.582488	0.906146
	catellatospora	fertilization*trichoderma	1	1	0.00341579	2.17421	0.159746	0.796752
	catellatospora	inoculation*trichoderma	1	1	7.82449e-05	0.0498043	0.826228	0.999976
	catellatospora	fertilization*inoculation*trichoderma	1	1	0.00352074	2.24102	0.153859	0.89015
	catenulispora	fertilization	1	1	0.00094413	0.445666	0.513915	0.668491
	catenulispora	inoculation	1	1	0.00394135	1.86048	0.191452	0.75004
	catenulispora	fertilization*inoculation	1	1	0.0114179	5.38969	0.0337801	0.467832
	catenulispora	trichoderma	1	1	4.72939e-05	0.0223246	0.883094	0.976392
	catenulispora	fertilization*trichoderma	1	1	0.00093663	0.442126	0.515569	0.888197
	catenulispora	inoculation*trichoderma	1	1	0.00151912	0.717085	0.409589	0.977863
	catenulispora	fertilization*inoculation*trichoderma	1	1	0.00417873	1.97253	0.179295	0.89015
	catenuloplanes	fertilization	1	1	0.0003775	0.306769	0.587327	0.728417
	catenuloplanes	inoculation	1	1	6.09238e-05	0.0495086	0.826736	0.955833
	catenuloplanes	fertilization*inoculation	1	1	0.00031764	0.258121	0.618347	0.878558
	catenuloplanes	trichoderma	1	1	0.00661116	5.37243	0.0340286	0.632003
	catenuloplanes	fertilization*trichoderma	1	1	0.00036899	0.299856	0.59153	0.901228
	catenuloplanes	inoculation*trichoderma	1	1	0.00239888	1.94941	0.181722	0.966284
	catenuloplanes	fertilization*inoculation*trichoderma	1	1	0.00091646	0.744746	0.400896	0.916123
	caulobacter	fertilization	1	1	0.0212933	4.36036	0.0531287	0.146491
	caulobacter	inoculation	1	1	0.00075418	0.154438	0.699517	0.945859
	caulobacter	fertilization*inoculation	1	1	0.00229118	0.469178	0.503169	0.835687
	caulobacter	trichoderma	1	1	0.0154839	3.17074	0.0939617	0.692892
	caulobacter	fertilization*trichoderma	1	1	0.00073723	0.150966	0.702735	0.93032
	caulobacter	inoculation*trichoderma	1	1	0.00774306	1.58559	0.226018	0.966284
	caulobacter	fertilization*inoculation*trichoderma	1	1	0.00437368	0.895624	0.358032	0.916123
	cellulomonas	fertilization	1	1	0.00024453	0.140389	0.712815	0.82816
	cellulomonas	inoculation	1	1	0.00186848	1.07274	0.315728	0.826634
	cellulomonas	fertilization*inoculation	1	1	0.00036126	0.207409	0.654925	0.89749
	cellulomonas	trichoderma	1	1	7.62422e-05	0.0437726	0.836918	0.976392
	cellulomonas	fertilization*trichoderma	1	1	0.0200925	11.5356	0.00368797	0.318755
	cellulomonas	inoculation*trichoderma	1	1	0.00850815	4.88474	0.0420111	0.966284
	cellulomonas	fertilization*inoculation*trichoderma	1	1	0.0130257	7.47838	0.0146897	0.407641
	cellulosimicrobium	fertilization	1	1	0.076311	13.8666	0.00184722	0.0143052
	cellulosimicrobium	inoculation	1	1	3.12441e-05	0.0056774	0.940871	0.99426
	cellulosimicrobium	fertilization*inoculation	1	1	0.00130746	0.23758	0.632571	0.885067
	cellulosimicrobium	trichoderma	1	1	0.00548267	0.996263	0.333073	0.842373
	cellulosimicrobium	fertilization*trichoderma	1	1	0.00012505	0.0227231	0.882064	0.974219
	cellulosimicrobium	inoculation*trichoderma	1	1	2.75869e-06	0.00050129	0.982414	1
	cellulosimicrobium	fertilization*inoculation*trichoderma	1	1	0.00305229	0.554635	0.467229	0.916271
	cellvibrio	fertilization	1	1	0.217926	2.85639	0.110398	0.247558
	cellvibrio	inoculation	1	1	0.0703373	0.921922	0.351257	0.826634
	cellvibrio	fertilization*inoculation	1	1	0.0667471	0.874864	0.363516	0.785629
	cellvibrio	trichoderma	1	1	0.0636652	0.83447	0.374544	0.854912
	cellvibrio	fertilization*trichoderma	1	1	0.00440034	0.0576759	0.813258	0.953109
	cellvibrio	inoculation*trichoderma	1	1	0.0808858	1.06018	0.318488	0.966284
	cellvibrio	fertilization*inoculation*trichoderma	1	1	0.0008634	0.0113167	0.916603	0.999753
	chelativorans	fertilization	1	1	0.00920387	5.66383	0.0300993	0.0992383
	chelativorans	inoculation	1	1	0.00115156	0.70864	0.412302	0.871724
	chelativorans	fertilization*inoculation	1	1	0.0045121	2.77663	0.115102	0.650897
	chelativorans	trichoderma	1	1	0.00225868	1.38993	0.255652	0.842373
	chelativorans	fertilization*trichoderma	1	1	0.00255601	1.5729	0.2278	0.796752
	chelativorans	inoculation*trichoderma	1	1	0.00225868	1.38993	0.255652	0.966284
	chelativorans	fertilization*inoculation*trichoderma	1	1	0.00289121	1.77918	0.200928	0.904174
	chelatococcus	fertilization	1	1	0.0167766	6.13409	0.0248085	0.0851905
	chelatococcus	inoculation	1	1	0.00178366	0.652165	0.431183	0.883592
	chelatococcus	fertilization*inoculation	1	1	0.00068974	0.252193	0.622376	0.878558
	chelatococcus	trichoderma	1	1	0.00714836	2.61368	0.125489	0.692892
	chelatococcus	fertilization*trichoderma	1	1	0.00020091	0.0734602	0.789829	0.953109
	chelatococcus	inoculation*trichoderma	1	1	0.00179538	0.656451	0.429702	0.977863
	chelatococcus	fertilization*inoculation*trichoderma	1	1	3.18956e-06	0.00116621	0.97318	1
	chitinimonas	fertilization	1	1	0.296626	80.0832	1.25813e-07	2.09479e-05
	chitinimonas	inoculation	1	1	0.00159627	0.430961	0.520848	0.907748
	chitinimonas	fertilization*inoculation	1	1	0.00014808	0.0399787	0.844041	0.947945
	chitinimonas	trichoderma	1	1	0.0019425	0.524435	0.479412	0.876504
	chitinimonas	fertilization*trichoderma	1	1	0.00026534	0.0716362	0.792389	0.953109
	chitinimonas	inoculation*trichoderma	1	1	3.43533e-07	9.27471e-05	0.992435	1
	chitinimonas	fertilization*inoculation*trichoderma	1	1	0.0001193	0.0322096	0.859822	0.989018
	chitinophaga	fertilization	1	1	0.0179686	2.04772	0.171676	0.33433
	chitinophaga	inoculation	1	1	0.00271294	0.30917	0.585883	0.918112
	chitinophaga	fertilization*inoculation	1	1	0.00322631	0.367673	0.552782	0.878555
	chitinophaga	trichoderma	1	1	4.8268e-05	0.00550067	0.941797	0.99301
	chitinophaga	fertilization*trichoderma	1	1	0.00291993	0.332759	0.572067	0.901228
	chitinophaga	inoculation*trichoderma	1	1	4.65552e-05	0.00530548	0.942837	1
	chitinophaga	fertilization*inoculation*trichoderma	1	1	0.0035207	0.401223	0.535409	0.944323
	chlamydia	fertilization	1	1	0.00066214	0.42129	0.525502	0.677226
	chlamydia	inoculation	1	1	0.00144926	0.922092	0.351214	0.826634
	chlamydia	fertilization*inoculation	1	1	0.00042264	0.268906	0.611164	0.878558
	chlamydia	trichoderma	1	1	0.00019697	0.125322	0.727955	0.946067
	chlamydia	fertilization*trichoderma	1	1	0.00060846	0.387131	0.542577	0.894967
	chlamydia	inoculation*trichoderma	1	1	0.00025975	0.165269	0.689737	0.999976
	chlamydia	fertilization*inoculation*trichoderma	1	1	0.00453026	2.88238	0.108914	0.845587
	chloroflexus	fertilization	1	1	0.00806383	1.1323	0.303082	0.489934
	chloroflexus	inoculation	1	1	0.0709652	9.96471	0.0061088	0.36986
	chloroflexus	fertilization*inoculation	1	1	0.0142792	2.00504	0.175949	0.726983
	chloroflexus	trichoderma	1	1	0.00398194	0.559131	0.46546	0.876504
	chloroflexus	fertilization*trichoderma	1	1	2.2293e-06	0.00031303	0.986103	1
	chloroflexus	inoculation*trichoderma	1	1	0.0242201	3.40092	0.0837578	0.966284
	chloroflexus	fertilization*inoculation*trichoderma	1	1	0.00017585	0.0246926	0.877101	0.999753
	chloronema	fertilization	1	1	0.00214678	0.158439	0.695859	0.821318
	chloronema	inoculation	1	1	0.00114017	0.0841476	0.775479	0.945859
	chloronema	fertilization*inoculation	1	1	0.00110084	0.0812454	0.779273	0.941917
	chloronema	trichoderma	1	1	0.00081703	0.0602991	0.809146	0.97142
	chloronema	fertilization*trichoderma	1	1	0.0167156	1.23366	0.28311	0.796752
	chloronema	inoculation*trichoderma	1	1	0.0173038	1.27707	0.275101	0.966284
	chloronema	fertilization*inoculation*trichoderma	1	1	0.0269277	1.98734	0.177761	0.89015
	chondromyces	fertilization	1	1	0.0127638	4.68417	0.04591	0.131402
	chondromyces	inoculation	1	1	0.00127981	0.469676	0.502945	0.89844
	chondromyces	fertilization*inoculation	1	1	0.00632189	2.32006	0.147234	0.717871
	chondromyces	trichoderma	1	1	8.632e-05	0.0316782	0.86097	0.976392
	chondromyces	fertilization*trichoderma	1	1	0.00270377	0.992252	0.33402	0.796752
	chondromyces	inoculation*trichoderma	1	1	0.00071252	0.261487	0.616085	0.999976
	chondromyces	fertilization*inoculation*trichoderma	1	1	3.55675e-05	0.0130529	0.910462	0.999753
	chromohalobacter	fertilization	1	1	0.00027893	0.183335	0.674231	0.803288
	chromohalobacter	inoculation	1	1	1.77446e-05	0.011663	0.915342	0.984514
	chromohalobacter	fertilization*inoculation	1	1	0.00125088	0.822167	0.378001	0.78918
	chromohalobacter	trichoderma	1	1	3.07616e-07	0.00020219	0.988831	1
	chromohalobacter	fertilization*trichoderma	1	1	0.00100552	0.660901	0.428174	0.835033
	chromohalobacter	inoculation*trichoderma	1	1	0.00036945	0.24283	0.628864	0.999976
	chromohalobacter	fertilization*inoculation*trichoderma	1	1	0.00197899	1.30073	0.270864	0.916123
	chroococcidiopsis	fertilization	1	1	0.0685583	2.80096	0.113642	0.251447
	chroococcidiopsis	inoculation	1	1	0.0069413	0.283588	0.601677	0.933105
	chroococcidiopsis	fertilization*inoculation	1	1	0.0110468	0.451318	0.511294	0.844968
	chroococcidiopsis	trichoderma	1	1	0.0306757	1.25326	0.279456	0.842373
	chroococcidiopsis	fertilization*trichoderma	1	1	0.00476229	0.194564	0.665047	0.924953
	chroococcidiopsis	inoculation*trichoderma	1	1	0.154131	6.29705	0.0232308	0.966284
	chroococcidiopsis	fertilization*inoculation*trichoderma	1	1	0.0255049	1.04201	0.322542	0.916123
	chthoniobacter	fertilization	1	1	0.00257461	1.03444	0.324252	0.499417
	chthoniobacter	inoculation	1	1	0.0114297	4.59228	0.0478357	0.615426
	chthoniobacter	fertilization*inoculation	1	1	3.804e-05	0.0152839	0.90315	0.969591
	chthoniobacter	trichoderma	1	1	0.00723495	2.9069	0.107537	0.692892
	chthoniobacter	fertilization*trichoderma	1	1	0.00282848	1.13644	0.302229	0.796752
	chthoniobacter	inoculation*trichoderma	1	1	0.0006596	0.265016	0.613733	0.999976
	chthoniobacter	fertilization*inoculation*trichoderma	1	1	0.0013076	0.525375	0.479025	0.922053
	clostridiisalibacter	fertilization	1	1	0.00112486	2.91421	0.107131	0.243512
	clostridiisalibacter	inoculation	1	1	3.31127e-05	0.0857865	0.773368	0.945859
	clostridiisalibacter	fertilization*inoculation	1	1	3.31127e-05	0.0857865	0.773368	0.939558
	clostridiisalibacter	trichoderma	1	1	0.000193	0.5	0.489672	0.878318
	clostridiisalibacter	fertilization*trichoderma	1	1	0.000193	0.5	0.489672	0.879584
	clostridiisalibacter	inoculation*trichoderma	1	1	0.000193	0.5	0.489672	0.985261
	clostridiisalibacter	fertilization*inoculation*trichoderma	1	1	0.000193	0.5	0.489672	0.929121
	clostridium	fertilization	1	1	0.0367863	8.58835	0.00979823	0.0443952
	clostridium	inoculation	1	1	0.0141542	3.30452	0.0878626	0.707682
	clostridium	fertilization*inoculation	1	1	0.00459774	1.07342	0.315581	0.760281
	clostridium	trichoderma	1	1	0.0022364	0.522124	0.480366	0.876504
	clostridium	fertilization*trichoderma	1	1	0.00087216	0.203619	0.657871	0.924447
	clostridium	inoculation*trichoderma	1	1	0.00032889	0.0767842	0.785252	0.999976
	clostridium	fertilization*inoculation*trichoderma	1	1	0.0141773	3.30991	0.0876268	0.845587
	cohnella	fertilization	1	1	9.64975e-05	0.333333	0.571738	0.714611
	cohnella	inoculation	1	1	9.64975e-05	0.333333	0.571738	0.910964
	cohnella	fertilization*inoculation	1	1	9.64975e-05	0.333333	0.571738	0.878555
	cohnella	trichoderma	1	1	9.64975e-05	0.333333	0.571738	0.901935
	cohnella	fertilization*trichoderma	1	1	0.00086848	3	0.102495	0.773633
	cohnella	inoculation*trichoderma	1	1	9.64975e-05	0.333333	0.571738	0.999976
	cohnella	fertilization*inoculation*trichoderma	1	1	9.64975e-05	0.333333	0.571738	0.962385
	comamonas	fertilization	1	1	0.0504448	9.33996	0.0075414	0.0372042
	comamonas	inoculation	1	1	0.0208867	3.86722	0.0668318	0.663195
	comamonas	fertilization*inoculation	1	1	0.0102028	1.88907	0.188253	0.726983
	comamonas	trichoderma	1	1	0.00374179	0.6928	0.417465	0.873438
	comamonas	fertilization*trichoderma	1	1	0.0268481	4.97098	0.0404536	0.661664
	comamonas	inoculation*trichoderma	1	1	0.00080946	0.149874	0.703757	0.999976
	comamonas	fertilization*inoculation*trichoderma	1	1	0.0639049	11.8321	0.00336536	0.260291
	commensalibacter	fertilization	1	1	0.00208677	0.970727	0.339165	0.505333
	commensalibacter	inoculation	1	1	0.00108276	0.503681	0.488102	0.89844
	commensalibacter	fertilization*inoculation	1	1	0.00104193	0.484688	0.496296	0.830486
	commensalibacter	trichoderma	1	1	0.00026025	0.121064	0.732419	0.946067
	commensalibacter	fertilization*trichoderma	1	1	0.0006778	0.315299	0.582227	0.901228
	commensalibacter	inoculation*trichoderma	1	1	0.0006778	0.315299	0.582227	0.999976
	commensalibacter	fertilization*inoculation*trichoderma	1	1	0.00155526	0.723477	0.407555	0.916123
	conexibacter	fertilization	1	1	0.358997	11.434	0.00380652	0.0248543
	conexibacter	inoculation	1	1	0.0623198	1.98487	0.178015	0.737612
	conexibacter	fertilization*inoculation	1	1	0.102162	3.25384	0.0901161	0.639438
	conexibacter	trichoderma	1	1	0.213049	6.78558	0.0191486	0.630759
	conexibacter	fertilization*trichoderma	1	1	0.0472179	1.50388	0.237818	0.796752
	conexibacter	inoculation*trichoderma	1	1	0.0028267	0.09003	0.768002	0.999976
	conexibacter	fertilization*inoculation*trichoderma	1	1	0.0264975	0.843941	0.371914	0.916123
	corynebacterium	fertilization	1	1	0.0346354	15.003	0.00134728	0.0118064
	corynebacterium	inoculation	1	1	0.00470559	2.03832	0.172606	0.737612
	corynebacterium	fertilization*inoculation	1	1	0.00195163	0.84539	0.371514	0.785781
	corynebacterium	trichoderma	1	1	0.0107449	4.65437	0.0465245	0.636749
	corynebacterium	fertilization*trichoderma	1	1	0.00040577	0.175769	0.680609	0.925185
	corynebacterium	inoculation*trichoderma	1	1	0.00189863	0.82243	0.377927	0.968073
	corynebacterium	fertilization*inoculation*trichoderma	1	1	0.00153857	0.666461	0.426276	0.916123
	coxiella	fertilization	1	1	0.105405	27.5344	7.97527e-05	0.00168849
	coxiella	inoculation	1	1	0.00271789	0.709979	0.41187	0.871724
	coxiella	fertilization*inoculation	1	1	0.0109044	2.8485	0.110852	0.650897
	coxiella	trichoderma	1	1	0.00094796	0.247631	0.625518	0.91761
	coxiella	fertilization*trichoderma	1	1	0.00222573	0.581413	0.456854	0.861245
	coxiella	inoculation*trichoderma	1	1	0.00083019	0.216865	0.647715	0.999976
	coxiella	fertilization*inoculation*trichoderma	1	1	0.00112647	0.294261	0.594978	0.962385
	craurococcus	fertilization	1	1	0.00110226	0.140585	0.712624	0.82816
	craurococcus	inoculation	1	1	0.00067532	0.0861314	0.772927	0.945859
	craurococcus	fertilization*inoculation	1	1	0.00911581	1.16265	0.296905	0.760281
	craurococcus	trichoderma	1	1	0.0204699	2.61078	0.125683	0.692892
	craurococcus	fertilization*trichoderma	1	1	0.00904632	1.15379	0.29869	0.796752
	craurococcus	inoculation*trichoderma	1	1	0.00119377	0.152256	0.701534	0.999976
	craurococcus	fertilization*inoculation*trichoderma	1	1	0.00684032	0.87243	0.364166	0.916123
	crocinitomix	fertilization	1	1	0.00602102	5.52085	0.031958	0.102821
	crocinitomix	inoculation	1	1	0.00154308	1.4149	0.251598	0.822051
	crocinitomix	fertilization*inoculation	1	1	0.00198438	1.81954	0.196151	0.734108
	crocinitomix	trichoderma	1	1	0.00163883	1.50269	0.237995	0.842373
	crocinitomix	fertilization*trichoderma	1	1	0.00035882	0.329008	0.574219	0.901228
	crocinitomix	inoculation*trichoderma	1	1	0.00092727	0.850243	0.37018	0.966284
	crocinitomix	fertilization*inoculation*trichoderma	1	1	0.00127559	1.16963	0.295509	0.916123
	cryocola	fertilization	1	1	0.0240929	14.3049	0.001633	0.0131777
	cryocola	inoculation	1	1	0.0002097	0.124508	0.728801	0.945859
	cryocola	fertilization*inoculation	1	1	0.00014297	0.0848848	0.774527	0.939558
	cryocola	trichoderma	1	1	0.00167195	0.992701	0.333914	0.842373
	cryocola	fertilization*trichoderma	1	1	0.00368499	2.18792	0.158515	0.796752
	cryocola	inoculation*trichoderma	1	1	0.00238066	1.41349	0.251825	0.966284
	cryocola	fertilization*inoculation*trichoderma	1	1	1.70832e-05	0.010143	0.92103	0.999753
	cryptosporangium	fertilization	1	1	0.00017227	0.13815	0.715003	0.82816
	cryptosporangium	inoculation	1	1	0.00379522	3.0435	0.100236	0.733595
	cryptosporangium	fertilization*inoculation	1	1	0.00178471	1.43121	0.248995	0.742568
	cryptosporangium	trichoderma	1	1	2.99472e-05	0.0240156	0.878783	0.976392
	cryptosporangium	fertilization*trichoderma	1	1	3.89052e-06	0.00311992	0.956148	0.99319
	cryptosporangium	inoculation*trichoderma	1	1	0.0073618	5.90364	0.0272545	0.966284
	cryptosporangium	fertilization*inoculation*trichoderma	1	1	0.00021489	0.17233	0.683563	0.965083
	cupriavidus	fertilization	1	1	0.0263292	7.47379	0.0147151	0.0566488
	cupriavidus	inoculation	1	1	0.00503282	1.42861	0.249407	0.822051
	cupriavidus	fertilization*inoculation	1	1	0.00116769	0.33146	0.57281	0.878555
	cupriavidus	trichoderma	1	1	0.0129489	3.67565	0.0732461	0.636749
	cupriavidus	fertilization*trichoderma	1	1	0.00516841	1.4671	0.243391	0.796752
	cupriavidus	inoculation*trichoderma	1	1	0.00307903	0.874011	0.363744	0.966284
	cupriavidus	fertilization*inoculation*trichoderma	1	1	0.00802859	2.27899	0.150632	0.89015
	curvibacter	fertilization	1	1	0.0139815	6.9836	0.017733	0.0656121
	curvibacter	inoculation	1	1	0.0038836	1.93981	0.182742	0.737612
	curvibacter	fertilization*inoculation	1	1	0.00251169	1.25456	0.279216	0.760281
	curvibacter	trichoderma	1	1	0.00114521	0.572018	0.46045	0.876504
	curvibacter	fertilization*trichoderma	1	1	4.5555e-05	0.0227542	0.881984	0.974219
	curvibacter	inoculation*trichoderma	1	1	3.97e-06	0.00198301	0.965032	1
	curvibacter	fertilization*inoculation*trichoderma	1	1	0.00182849	0.91331	0.353455	0.916123
	cyanobacterium	fertilization	1	1	0.00889024	2.8784	0.10914	0.245565
	cyanobacterium	inoculation	1	1	0.00576822	1.86758	0.190651	0.75004
	cyanobacterium	fertilization*inoculation	1	1	0.00208044	0.673586	0.423864	0.799781
	cyanobacterium	trichoderma	1	1	0.00218832	0.708515	0.412342	0.86905
	cyanobacterium	fertilization*trichoderma	1	1	0.00034699	0.112346	0.741843	0.951768
	cyanobacterium	inoculation*trichoderma	1	1	0.00048013	0.155452	0.698584	0.999976
	cyanobacterium	fertilization*inoculation*trichoderma	1	1	6.34339e-05	0.020538	0.887834	0.999753
	cyanothece	fertilization	1	1	0.0260034	17.1722	0.00076296	0.00819567
	cyanothece	inoculation	1	1	0.00019099	0.12613	0.727118	0.945859
	cyanothece	fertilization*inoculation	1	1	0.00086935	0.574104	0.459648	0.809855
	cyanothece	trichoderma	1	1	0.00014755	0.0974374	0.758958	0.948341
	cyanothece	fertilization*trichoderma	1	1	0.00047882	0.316208	0.581689	0.901228
	cyanothece	inoculation*trichoderma	1	1	0.00353502	2.33446	0.146065	0.966284
	cyanothece	fertilization*inoculation*trichoderma	1	1	8.37453e-05	0.0553039	0.817062	0.97641
	cyclobacterium	fertilization	1	1	0.00341659	1.1027	0.309278	0.493955
	cyclobacterium	inoculation	1	1	0.00802941	2.59147	0.12699	0.737612
	cyclobacterium	fertilization*inoculation	1	1	0.00202945	0.655	0.430202	0.80032
	cyclobacterium	trichoderma	1	1	0.00624285	2.01486	0.174954	0.766576
	cyclobacterium	fertilization*trichoderma	1	1	0.00112921	0.364451	0.554508	0.899558
	cyclobacterium	inoculation*trichoderma	1	1	5.99476e-06	0.0019348	0.96546	1
	cyclobacterium	fertilization*inoculation*trichoderma	1	1	0.00220956	0.713131	0.410856	0.916123
	cystobacter	fertilization	1	1	0.00021702	0.101601	0.75404	0.848785
	cystobacter	inoculation	1	1	0.00206683	0.96761	0.339919	0.826634
	cystobacter	fertilization*inoculation	1	1	0.00261952	1.22636	0.284488	0.760281
	cystobacter	trichoderma	1	1	1.15578e-05	0.00541089	0.942273	0.99301
	cystobacter	fertilization*trichoderma	1	1	0.00140779	0.659072	0.428801	0.835033
	cystobacter	inoculation*trichoderma	1	1	0.00053585	0.250862	0.623289	0.999976
	cystobacter	fertilization*inoculation*trichoderma	1	1	0.00312101	1.46113	0.244311	0.916123
	cytophaga	fertilization	1	1	2.13968e-05	0.00187725	0.965977	0.99128
	cytophaga	inoculation	1	1	0.0510118	4.47553	0.0504194	0.621839
	cytophaga	fertilization*inoculation	1	1	0.0244009	2.14081	0.162793	0.726983
	cytophaga	trichoderma	1	1	0.0553869	4.85938	0.0424823	0.636749
	cytophaga	fertilization*trichoderma	1	1	0.0060449	0.53035	0.476984	0.873659
	cytophaga	inoculation*trichoderma	1	1	0.00203728	0.178741	0.678085	0.999976
	cytophaga	fertilization*inoculation*trichoderma	1	1	3.67885e-05	0.00322764	0.955398	0.999753
	dactylosporangium	fertilization	1	1	0.00119635	0.62422	0.441036	0.608137
	dactylosporangium	inoculation	1	1	0.0136513	7.12286	0.0168091	0.579476
	dactylosporangium	fertilization*inoculation	1	1	0.00178304	0.930339	0.349128	0.778876
	dactylosporangium	trichoderma	1	1	0.00252885	1.31948	0.267569	0.842373
	dactylosporangium	fertilization*trichoderma	1	1	2.25271e-05	0.011754	0.915014	0.982694
	dactylosporangium	inoculation*trichoderma	1	1	0.00514118	2.68252	0.120968	0.966284
	dactylosporangium	fertilization*inoculation*trichoderma	1	1	0.00180553	0.94207	0.346191	0.916123
	dechloromonas	fertilization	1	1	0.788231	27.4441	8.11288e-05	0.00168849
	dechloromonas	inoculation	1	1	0.00518044	0.180369	0.676712	0.945859
	dechloromonas	fertilization*inoculation	1	1	0.0009462	0.0329441	0.858251	0.952565
	dechloromonas	trichoderma	1	1	0.0394815	1.37464	0.258177	0.842373
	dechloromonas	fertilization*trichoderma	1	1	0.0476134	1.65777	0.216217	0.796752
	dechloromonas	inoculation*trichoderma	1	1	0.205268	7.14688	0.0166553	0.966284
	dechloromonas	fertilization*inoculation*trichoderma	1	1	0.330399	11.5036	0.00372484	0.260291
	dehalococcoides	fertilization	1	1	0.0089763	1.53551	0.233157	0.407566
	dehalococcoides	inoculation	1	1	0.0494348	8.45647	0.010269	0.455945
	dehalococcoides	fertilization*inoculation	1	1	0.00385862	0.660067	0.42846	0.799781
	dehalococcoides	trichoderma	1	1	0.00075636	0.129384	0.723775	0.946067
	dehalococcoides	fertilization*trichoderma	1	1	0.00059745	0.102202	0.75334	0.952243
	dehalococcoides	inoculation*trichoderma	1	1	9.72745e-05	0.0166401	0.898968	1
	dehalococcoides	fertilization*inoculation*trichoderma	1	1	1.89853e-06	0.00032477	0.985845	1
	dehalogenimonas	fertilization	1	1	0.00292849	2.3699	0.143237	0.298224
	dehalogenimonas	inoculation	1	1	0.0115272	9.32849	0.00757106	0.420194
	dehalogenimonas	fertilization*inoculation	1	1	0.00216466	1.75176	0.204257	0.739321
	dehalogenimonas	trichoderma	1	1	0.00793066	6.41793	0.0221348	0.632003
	dehalogenimonas	fertilization*trichoderma	1	1	3.471e-05	0.0280895	0.868999	0.974219
	dehalogenimonas	inoculation*trichoderma	1	1	0.00103995	0.841582	0.372566	0.966284
	dehalogenimonas	fertilization*inoculation*trichoderma	1	1	6.23785e-06	0.00504801	0.944239	0.999753
	deinococcus	fertilization	1	1	0.0206396	10.9518	0.00443119	0.0273257
	deinococcus	inoculation	1	1	0.0006018	0.319325	0.579851	0.913525
	deinococcus	fertilization*inoculation	1	1	2.26565e-06	0.0012022	0.97277	1
	deinococcus	trichoderma	1	1	0.00191543	1.01636	0.328387	0.842373
	deinococcus	fertilization*trichoderma	1	1	0.00388847	2.0633	0.170148	0.796752
	deinococcus	inoculation*trichoderma	1	1	0.0016335	0.866766	0.365688	0.966284
	deinococcus	fertilization*inoculation*trichoderma	1	1	0.00975489	5.17613	0.03701	0.601187
	delftia	fertilization	1	1	0.00101687	0.0517272	0.822965	0.892663
	delftia	inoculation	1	1	0.0552614	2.8111	0.11304	0.737612
	delftia	fertilization*inoculation	1	1	0.038804	1.97393	0.179149	0.726983
	delftia	trichoderma	1	1	0.00096634	0.0491567	0.827342	0.976392
	delftia	fertilization*trichoderma	1	1	0.196494	9.99551	0.00604662	0.318755
	delftia	inoculation*trichoderma	1	1	0.00287303	0.146149	0.707274	0.999976
	delftia	fertilization*inoculation*trichoderma	1	1	0.114182	5.80835	0.0283462	0.534616
	demequina	fertilization	1	1	0.00028949	1	0.332195	0.499417
	demequina	inoculation	1	1	0.00028949	1	0.332195	0.826634
	demequina	fertilization*inoculation	1	1	0.00028949	1	0.332195	0.760281
	demequina	trichoderma	1	1	0.00028949	1	0.332195	0.842373
	demequina	fertilization*trichoderma	1	1	0.00028949	1	0.332195	0.796752
	demequina	inoculation*trichoderma	1	1	0.00028949	1	0.332195	0.966284
	demequina	fertilization*inoculation*trichoderma	1	1	0.00028949	1	0.332195	0.916123
	denitratisoma	fertilization	1	1	0.0351292	31.1491	4.13615e-05	0.000983813
	denitratisoma	inoculation	1	1	0.0001303	0.115535	0.738349	0.945859
	denitratisoma	fertilization*inoculation	1	1	0.0001303	0.115535	0.738349	0.931327
	denitratisoma	trichoderma	1	1	0.00410727	3.64191	0.0744495	0.636749
	denitratisoma	fertilization*trichoderma	1	1	0.00410727	3.64191	0.0744495	0.731934
	denitratisoma	inoculation*trichoderma	1	1	0.00024576	0.217913	0.646928	0.999976
	denitratisoma	fertilization*inoculation*trichoderma	1	1	0.00024576	0.217913	0.646928	0.964405
	derxia	fertilization	1	1	0.00184899	0.887283	0.360221	0.529596
	derxia	inoculation	1	1	0.00029271	0.140465	0.71274	0.945859
	derxia	fertilization*inoculation	1	1	0.0031812	1.52657	0.234462	0.742568
	derxia	trichoderma	1	1	0.0024969	1.19819	0.289888	0.842373
	derxia	fertilization*trichoderma	1	1	3.13613e-05	0.0150495	0.903891	0.980769
	derxia	inoculation*trichoderma	1	1	0.00501044	2.40438	0.140549	0.966284
	derxia	fertilization*inoculation*trichoderma	1	1	0.00023151	0.111095	0.743229	0.965083
	desemzia	fertilization	1	1	0.00056243	1.94281	0.182422	0.345614
	desemzia	inoculation	1	1	0.00056243	1.94281	0.182422	0.737612
	desemzia	fertilization*inoculation	1	1	0.00056243	1.94281	0.182422	0.726983
	desemzia	trichoderma	1	1	1.65563e-05	0.0571909	0.814029	0.97262
	desemzia	fertilization*trichoderma	1	1	1.65563e-05	0.0571909	0.814029	0.953109
	desemzia	inoculation*trichoderma	1	1	1.65563e-05	0.0571909	0.814029	0.999976
	desemzia	fertilization*inoculation*trichoderma	1	1	1.65563e-05	0.0571909	0.814029	0.975077
	desertibacter	fertilization	1	1	0.00012932	0.0302615	0.86408	0.916365
	desertibacter	inoculation	1	1	0.00470817	1.10176	0.309476	0.826634
	desertibacter	fertilization*inoculation	1	1	0.00475455	1.11262	0.307182	0.760281
	desertibacter	trichoderma	1	1	0.00223317	0.522586	0.480176	0.876504
	desertibacter	fertilization*trichoderma	1	1	0.0025041	0.585987	0.45512	0.861245
	desertibacter	inoculation*trichoderma	1	1	0.0003842	0.0899069	0.768156	0.999976
	desertibacter	fertilization*inoculation*trichoderma	1	1	9.02654e-05	0.0211231	0.886259	0.999753
	desmonostoc	fertilization	1	1	0.0801579	3.42191	0.0828942	0.200755
	desmonostoc	inoculation	1	1	0.00429717	0.183445	0.67414	0.945859
	desmonostoc	fertilization*inoculation	1	1	0.0184044	0.785679	0.388539	0.7975
	desmonostoc	trichoderma	1	1	0.0589309	2.51574	0.132278	0.692892
	desmonostoc	fertilization*trichoderma	1	1	0.0406946	1.73724	0.206049	0.796752
	desmonostoc	inoculation*trichoderma	1	1	0.0160872	0.686754	0.419462	0.977863
	desmonostoc	fertilization*inoculation*trichoderma	1	1	0.0260779	1.11326	0.307048	0.916123
	desulfitobacterium	fertilization	1	1	0.00244259	2.88754	0.108623	0.245231
	desulfitobacterium	inoculation	1	1	0.0135237	15.9872	0.00103549	0.229879
	desulfitobacterium	fertilization*inoculation	1	1	1.28428e-05	0.0151823	0.90347	0.969591
	desulfitobacterium	trichoderma	1	1	1.03765e-05	0.0122667	0.913188	0.979361
	desulfitobacterium	fertilization*trichoderma	1	1	0.00012885	0.152326	0.701469	0.93032
	desulfitobacterium	inoculation*trichoderma	1	1	0.00221734	2.62125	0.124981	0.966284
	desulfitobacterium	fertilization*inoculation*trichoderma	1	1	4.88371e-06	0.00577334	0.940375	0.999753
	desulfobacter	fertilization	1	1	0.00438775	3.40289	0.0836762	0.201185
	desulfobacter	inoculation	1	1	0.00725417	5.62591	0.0305798	0.612825
	desulfobacter	fertilization*inoculation	1	1	0.00035378	0.274369	0.607596	0.878558
	desulfobacter	trichoderma	1	1	0.0001404	0.108888	0.745694	0.947651
	desulfobacter	fertilization*trichoderma	1	1	0.00023165	0.179653	0.677315	0.925185
	desulfobacter	inoculation*trichoderma	1	1	0.00184939	1.43428	0.248509	0.966284
	desulfobacter	fertilization*inoculation*trichoderma	1	1	0.00392517	3.04413	0.100203	0.845587
	desulfobacterium	fertilization	1	1	0	0	1	1
	desulfobacterium	inoculation	1	1	0.00038599	2	0.176463	0.737612
	desulfobacterium	fertilization*inoculation	1	1	0	0	1	1
	desulfobacterium	trichoderma	1	1	0	0	1	1
	desulfobacterium	fertilization*trichoderma	1	1	0.00038599	2	0.176463	0.796752
	desulfobacterium	inoculation*trichoderma	1	1	0	0	1	1
	desulfobacterium	fertilization*inoculation*trichoderma	1	1	0.00038599	2	0.176463	0.89015
	desulfobacula	fertilization	1	1	9.64975e-05	0.333333	0.571738	0.714611
	desulfobacula	inoculation	1	1	0.00086848	3	0.102495	0.737612
	desulfobacula	fertilization*inoculation	1	1	9.64975e-05	0.333333	0.571738	0.878555
	desulfobacula	trichoderma	1	1	9.64975e-05	0.333333	0.571738	0.901935
	desulfobacula	fertilization*trichoderma	1	1	9.64975e-05	0.333333	0.571738	0.901228
	desulfobacula	inoculation*trichoderma	1	1	9.64975e-05	0.333333	0.571738	0.999976
	desulfobacula	fertilization*inoculation*trichoderma	1	1	9.64975e-05	0.333333	0.571738	0.962385
	desulfobulbus	fertilization	1	1	0.00829246	5.29204	0.0352148	0.110108
	desulfobulbus	inoculation	1	1	0.00018957	0.120976	0.732512	0.945859
	desulfobulbus	fertilization*inoculation	1	1	0.00094237	0.6014	0.449356	0.802335
	desulfobulbus	trichoderma	1	1	0.00021636	0.138077	0.715075	0.946067
	desulfobulbus	fertilization*trichoderma	1	1	2.044e-05	0.0130448	0.910489	0.982694
	desulfobulbus	inoculation*trichoderma	1	1	0.00081168	0.517991	0.482082	0.984866
	desulfobulbus	fertilization*inoculation*trichoderma	1	1	0.00063893	0.407748	0.532149	0.944323
	desulfocaldus	fertilization	1	1	0.0187384	9.22688	0.00783967	0.0382657
	desulfocaldus	inoculation	1	1	0.00020651	0.101686	0.753941	0.945859
	desulfocaldus	fertilization*inoculation	1	1	2.78384e-05	0.0137078	0.908253	0.969591
	desulfocaldus	trichoderma	1	1	0.00053521	0.263543	0.614712	0.917175
	desulfocaldus	fertilization*trichoderma	1	1	0.00271243	1.33562	0.264775	0.796752
	desulfocaldus	inoculation*trichoderma	1	1	6.642e-05	0.0327053	0.858759	1
	desulfocaldus	fertilization*inoculation*trichoderma	1	1	0.00013218	0.0650847	0.801883	0.975077
	desulfomonile	fertilization	1	1	0.0140035	4.68119	0.0459709	0.131402
	desulfomonile	inoculation	1	1	0.00012862	0.0429953	0.83835	0.955833
	desulfomonile	fertilization*inoculation	1	1	0.00688513	2.30162	0.148748	0.717871
	desulfomonile	trichoderma	1	1	0.0017812	0.595434	0.451572	0.874997
	desulfomonile	fertilization*trichoderma	1	1	0.00019955	0.0667068	0.799486	0.953109
	desulfomonile	inoculation*trichoderma	1	1	0.00105154	0.351517	0.561543	0.999976
	desulfomonile	fertilization*inoculation*trichoderma	1	1	0.00055567	0.185755	0.672223	0.964405
	desulfonatronum	fertilization	1	1	0.0129055	10.0201	0.00599746	0.0332653
	desulfonatronum	inoculation	1	1	0.00088306	0.685632	0.419834	0.882049
	desulfonatronum	fertilization*inoculation	1	1	0.00161886	1.25692	0.278781	0.760281
	desulfonatronum	trichoderma	1	1	0.00025131	0.195125	0.664597	0.926018
	desulfonatronum	fertilization*trichoderma	1	1	0.00038364	0.297866	0.592752	0.901228
	desulfonatronum	inoculation*trichoderma	1	1	0.00129422	1.00486	0.331056	0.966284
	desulfonatronum	fertilization*inoculation*trichoderma	1	1	0.00012242	0.0950499	0.76183	0.969523
	desulfonauticus	fertilization	1	1	0.00031441	0.135757	0.717366	0.829394
	desulfonauticus	inoculation	1	1	0.00039295	0.169673	0.685869	0.945859
	desulfonauticus	fertilization*inoculation	1	1	0.0121508	5.24656	0.0359069	0.467832
	desulfonauticus	trichoderma	1	1	0.0101373	4.37717	0.0527227	0.636749
	desulfonauticus	fertilization*trichoderma	1	1	0.00608116	2.62577	0.12468	0.796752
	desulfonauticus	inoculation*trichoderma	1	1	0.00355829	1.53643	0.233024	0.966284
	desulfonauticus	fertilization*inoculation*trichoderma	1	1	0.00032523	0.140432	0.712773	0.965083
	desulforegula	fertilization	1	1	0.0193476	20.2921	0.00036004	0.00452428
	desulforegula	inoculation	1	1	3.42616e-05	0.0359342	0.852035	0.958159
	desulforegula	fertilization*inoculation	1	1	0.00065025	0.681993	0.421045	0.799781
	desulforegula	trichoderma	1	1	0.00729658	7.65278	0.0137629	0.611071
	desulforegula	fertilization*trichoderma	1	1	0.0007012	0.735427	0.403793	0.818512
	desulforegula	inoculation*trichoderma	1	1	3.46975e-07	0.00036391	0.985016	1
	desulforegula	fertilization*inoculation*trichoderma	1	1	0.00124845	1.30939	0.269335	0.916123
	desulfosporosinus	fertilization	1	1	0.0111277	3.48351	0.0804206	0.196912
	desulfosporosinus	inoculation	1	1	0.00131962	0.413105	0.529501	0.910964
	desulfosporosinus	fertilization*inoculation	1	1	0.0006524	0.204234	0.657391	0.898034
	desulfosporosinus	trichoderma	1	1	0.00046237	0.144745	0.708612	0.946067
	desulfosporosinus	fertilization*trichoderma	1	1	8.6624e-05	0.0271176	0.871263	0.974219
	desulfosporosinus	inoculation*trichoderma	1	1	0.00444005	1.38995	0.255648	0.966284
	desulfosporosinus	fertilization*inoculation*trichoderma	1	1	0.00034602	0.108322	0.746332	0.965159
	desulfotalea	fertilization	1	1	0.0427726	24.0051	0.00016036	0.00254285
	desulfotalea	inoculation	1	1	0.00155659	0.873602	0.363853	0.837094
	desulfotalea	fertilization*inoculation	1	1	0.0135146	7.58476	0.0141162	0.326562
	desulfotalea	trichoderma	1	1	0.00405618	2.27644	0.150846	0.709429
	desulfotalea	fertilization*trichoderma	1	1	0.00625234	3.50898	0.0794231	0.731934
	desulfotalea	inoculation*trichoderma	1	1	0.00033783	0.189598	0.669069	0.999976
	desulfotalea	fertilization*inoculation*trichoderma	1	1	3.67086e-05	0.0206019	0.887661	0.999753
	desulfotomaculum	fertilization	1	1	3.31127e-05	0.0428932	0.838539	0.903033
	desulfotomaculum	inoculation	1	1	0.000193	0.25	0.623882	0.936465
	desulfotomaculum	fertilization*inoculation	1	1	0.00112486	1.45711	0.244934	0.742568
	desulfotomaculum	trichoderma	1	1	0.00112486	1.45711	0.244934	0.842373
	desulfotomaculum	fertilization*trichoderma	1	1	0.00064521	0.835787	0.374177	0.817054
	desulfotomaculum	inoculation*trichoderma	1	1	3.31127e-05	0.0428932	0.838539	0.999976
	desulfotomaculum	fertilization*inoculation*trichoderma	1	1	0.00019299	0.25	0.623882	0.962385
	desulfovibrio	fertilization	1	1	0.0151079	1.90049	0.186994	0.349827
	desulfovibrio	inoculation	1	1	5.75657e-05	0.00724146	0.93324	0.99426
	desulfovibrio	fertilization*inoculation	1	1	0.021652	2.72371	0.118358	0.651456
	desulfovibrio	trichoderma	1	1	0.00496902	0.625076	0.440729	0.87478
	desulfovibrio	fertilization*trichoderma	1	1	0.0145285	1.8276	0.195214	0.796752
	desulfovibrio	inoculation*trichoderma	1	1	0.0208105	2.61785	0.125209	0.966284
	desulfovibrio	fertilization*inoculation*trichoderma	1	1	0.0160046	2.01329	0.175114	0.89015
	desulfovirga	fertilization	1	1	3.45458e-05	0.0220601	0.883783	0.934285
	desulfovirga	inoculation	1	1	2.93968e-05	0.0187721	0.892731	0.979304
	desulfovirga	fertilization*inoculation	1	1	0.00466233	2.97725	0.1037	0.650897
	desulfovirga	trichoderma	1	1	0.0105965	6.76668	0.0192904	0.630759
	desulfovirga	fertilization*trichoderma	1	1	0.00028475	0.181834	0.675484	0.925185
	desulfovirga	inoculation*trichoderma	1	1	0.00217288	1.38755	0.256044	0.966284
	desulfovirga	fertilization*inoculation*trichoderma	1	1	0.00063326	0.404387	0.533823	0.944323
	desulfurivibrio	fertilization	1	1	0.0250892	14.2846	0.00164227	0.0131777
	desulfurivibrio	inoculation	1	1	0.00038774	0.220761	0.644801	0.945859
	desulfurivibrio	fertilization*inoculation	1	1	0.0096585	5.49909	0.0322522	0.467832
	desulfurivibrio	trichoderma	1	1	0.00053783	0.306213	0.587663	0.906146
	desulfurivibrio	fertilization*trichoderma	1	1	0.00053783	0.306213	0.587663	0.901228
	desulfurivibrio	inoculation*trichoderma	1	1	0.00076951	0.438122	0.517451	0.999976
	desulfurivibrio	fertilization*inoculation*trichoderma	1	1	0.00449346	2.55836	0.12927	0.89015
	desulfuromonas	fertilization	1	1	0.0264914	10.1369	0.00577019	0.0325673
	desulfuromonas	inoculation	1	1	0.00841535	3.22012	0.0916534	0.710994
	desulfuromonas	fertilization*inoculation	1	1	0.00085103	0.325646	0.576161	0.878555
	desulfuromonas	trichoderma	1	1	0.00068591	0.262461	0.615433	0.917175
	desulfuromonas	fertilization*trichoderma	1	1	0.00568998	2.17726	0.159471	0.796752
	desulfuromonas	inoculation*trichoderma	1	1	7.88554e-05	0.0301739	0.864275	1
	desulfuromonas	fertilization*inoculation*trichoderma	1	1	0.00360208	1.37833	0.257565	0.916123
	desulfuromusa	fertilization	1	1	8.33618e-05	0.0403268	0.843374	0.903033
	desulfuromusa	inoculation	1	1	0.0009521	0.460582	0.50705	0.89844
	desulfuromusa	fertilization*inoculation	1	1	0.00063443	0.30691	0.587242	0.878555
	desulfuromusa	trichoderma	1	1	0.0013104	0.633913	0.437578	0.87478
	desulfuromusa	fertilization*trichoderma	1	1	0.00022764	0.11012	0.744314	0.951768
	desulfuromusa	inoculation*trichoderma	1	1	0.000154	0.0745004	0.788385	0.999976
	desulfuromusa	fertilization*inoculation*trichoderma	1	1	0.00077142	0.373179	0.549857	0.952576
	devosia	fertilization	1	1	0.274829	24.4399	0.00014664	0.00238201
	devosia	inoculation	1	1	0.00606615	0.539447	0.47329	0.89844
	devosia	fertilization*inoculation	1	1	0.0217247	1.93193	0.183585	0.726983
	devosia	trichoderma	1	1	0.0447136	3.97627	0.0634758	0.636749
	devosia	fertilization*trichoderma	1	1	0.0328714	2.92317	0.106635	0.773633
	devosia	inoculation*trichoderma	1	1	0.00165284	0.146982	0.706482	0.999976
	devosia	fertilization*inoculation*trichoderma	1	1	0.00085707	0.0762171	0.786025	0.975077
	dielma	fertilization	1	1	0.0221133	8.96995	0.00856861	0.0410554
	dielma	inoculation	1	1	0.0067767	2.74887	0.116796	0.737612
	dielma	fertilization*inoculation	1	1	0.00055702	0.225946	0.64097	0.891173
	dielma	trichoderma	1	1	0.001957	0.793828	0.386148	0.86199
	dielma	fertilization*trichoderma	1	1	4.501e-05	0.018258	0.894201	0.979503
	dielma	inoculation*trichoderma	1	1	0.00144737	0.587107	0.454697	0.984866
	dielma	fertilization*inoculation*trichoderma	1	1	0.00100983	0.409625	0.531219	0.944323
	dokdonella	fertilization	1	1	6.83133e-07	0.00010963	0.991776	1
	dokdonella	inoculation	1	1	0.0041289	0.662586	0.427597	0.883592
	dokdonella	fertilization*inoculation	1	1	0.0164404	2.63828	0.12385	0.670602
	dokdonella	trichoderma	1	1	0.00453669	0.728027	0.406116	0.86905
	dokdonella	fertilization*trichoderma	1	1	0.00159068	0.255265	0.62028	0.905435
	dokdonella	inoculation*trichoderma	1	1	3.25059e-05	0.00521639	0.943318	1
	dokdonella	fertilization*inoculation*trichoderma	1	1	0.00114909	0.1844	0.673346	0.964405
	dongia	fertilization	1	1	0.0142776	0.590681	0.453352	0.616113
	dongia	inoculation	1	1	0.0236414	0.978074	0.337396	0.826634
	dongia	fertilization*inoculation	1	1	0.00338338	0.139975	0.713218	0.918768
	dongia	trichoderma	1	1	0.024749	1.0239	0.326655	0.842373
	dongia	fertilization*trichoderma	1	1	0.00603813	0.249805	0.624016	0.905435
	dongia	inoculation*trichoderma	1	1	0.0112915	0.467143	0.504083	0.993252
	dongia	fertilization*inoculation*trichoderma	1	1	0.13927	5.76176	0.0288982	0.534616
	duganella	fertilization	1	1	6.10911	16.5631	0.0008913	0.0091324
	duganella	inoculation	1	1	0.0025504	0.00691471	0.93476	0.99426
	duganella	fertilization*inoculation	1	1	0.00119055	0.00322784	0.955397	0.99421
	duganella	trichoderma	1	1	0.199284	0.540304	0.472944	0.876504
	duganella	fertilization*trichoderma	1	1	0.157921	0.42816	0.522189	0.888387
	duganella	inoculation*trichoderma	1	1	0.33145	0.898634	0.357247	0.966284
	duganella	fertilization*inoculation*trichoderma	1	1	0.248826	0.674622	0.423515	0.916123
	dyadobacter	fertilization	1	1	0.0684531	2.96036	0.104606	0.240317
	dyadobacter	inoculation	1	1	0.00635421	0.274798	0.607318	0.933105
	dyadobacter	fertilization*inoculation	1	1	0.00199914	0.0864561	0.772512	0.939558
	dyadobacter	trichoderma	1	1	0.0624191	2.69941	0.119889	0.692892
	dyadobacter	fertilization*trichoderma	1	1	0.0102303	0.442423	0.515429	0.888197
	dyadobacter	inoculation*trichoderma	1	1	0.00552842	0.239085	0.631503	0.999976
	dyadobacter	fertilization*inoculation*trichoderma	1	1	0.00038861	0.0168061	0.898468	0.999753
	dyella	fertilization	1	1	0.0114676	13.0863	0.00231213	0.017302
	dyella	inoculation	1	1	0.00092025	1.05015	0.320718	0.826634
	dyella	fertilization*inoculation	1	1	0.00164598	1.87832	0.189448	0.726983
	dyella	trichoderma	1	1	0.00033993	0.387917	0.542172	0.901935
	dyella	fertilization*trichoderma	1	1	0.00064981	0.741535	0.401891	0.818512
	dyella	inoculation*trichoderma	1	1	2.3e-06	0.00262461	0.959776	1
	dyella	fertilization*inoculation*trichoderma	1	1	0.0104003	11.8683	0.00332821	0.260291
	ectothiorhodosinus	fertilization	1	1	0.00807841	7.86942	0.0127031	0.0519034
	ectothiorhodosinus	inoculation	1	1	0.00248938	2.42498	0.138973	0.737612
	ectothiorhodosinus	fertilization*inoculation	1	1	0.00174354	1.69844	0.210936	0.740874
	ectothiorhodosinus	trichoderma	1	1	0.00373508	3.63845	0.0745742	0.636749
	ectothiorhodosinus	fertilization*trichoderma	1	1	0.00479601	4.67193	0.0461612	0.67715
	ectothiorhodosinus	inoculation*trichoderma	1	1	0.0006918	0.673906	0.423756	0.977863
	ectothiorhodosinus	fertilization*inoculation*trichoderma	1	1	0.00032994	0.321404	0.578632	0.962385
	edaphobacter	fertilization	1	1	0.0012233	1.47651	0.241949	0.416377
	edaphobacter	inoculation	1	1	0.00042409	0.511868	0.484642	0.89844
	edaphobacter	fertilization*inoculation	1	1	0.00042409	0.511868	0.484642	0.830456
	edaphobacter	trichoderma	1	1	0.0021608	2.60807	0.125866	0.692892
	edaphobacter	fertilization*trichoderma	1	1	5.17129e-05	0.0624169	0.805895	0.953109
	edaphobacter	inoculation*trichoderma	1	1	5.17129e-05	0.0624169	0.805895	0.999976
	edaphobacter	fertilization*inoculation*trichoderma	1	1	5.17129e-05	0.0624169	0.805895	0.975077
	ehrlichia	fertilization	1	1	0.00011288	0.0789058	0.782386	0.861271
	ehrlichia	inoculation	1	1	0.00012821	0.089621	0.768513	0.945859
	ehrlichia	fertilization*inoculation	1	1	8.78487e-05	0.0614093	0.807434	0.947305
	ehrlichia	trichoderma	1	1	0.00163847	1.14534	0.300405	0.842373
	ehrlichia	fertilization*trichoderma	1	1	0.00416858	2.91399	0.107143	0.773633
	ehrlichia	inoculation*trichoderma	1	1	4.49719e-06	0.00314369	0.955981	1
	ehrlichia	fertilization*inoculation*trichoderma	1	1	0.00117111	0.818648	0.378998	0.916123
	elusimicrobium	fertilization	1	1	0.107067	41.2876	8.38984e-06	0.000465636
	elusimicrobium	inoculation	1	1	0.00011259	0.0434167	0.837572	0.955833
	elusimicrobium	fertilization*inoculation	1	1	0.00261262	1.00749	0.330444	0.760281
	elusimicrobium	trichoderma	1	1	0.00091983	0.35471	0.55979	0.901935
	elusimicrobium	fertilization*trichoderma	1	1	0.00191842	0.73979	0.402433	0.818512
	elusimicrobium	inoculation*trichoderma	1	1	0.00364922	1.40723	0.252833	0.966284
	elusimicrobium	fertilization*inoculation*trichoderma	1	1	0.00083146	0.320633	0.579084	0.962385
	enhygromyxa	fertilization	1	1	0.00558891	4.57239	0.0482647	0.136205
	enhygromyxa	inoculation	1	1	0.00106225	0.869046	0.365074	0.837094
	enhygromyxa	fertilization*inoculation	1	1	0.00052202	0.427074	0.52271	0.857484
	enhygromyxa	trichoderma	1	1	2.0644e-06	0.00168892	0.967727	1
	enhygromyxa	fertilization*trichoderma	1	1	0.00096011	0.785485	0.388596	0.818512
	enhygromyxa	inoculation*trichoderma	1	1	0.00030918	0.252944	0.621862	0.999976
	enhygromyxa	fertilization*inoculation*trichoderma	1	1	0.00165894	1.35721	0.261098	0.916123
	ensifer	fertilization	1	1	0.108448	11.0437	0.00430357	0.0270394
	ensifer	inoculation	1	1	0.022834	2.32529	0.146808	0.737612
	ensifer	fertilization*inoculation	1	1	0.00043354	0.0441496	0.836228	0.947945
	ensifer	trichoderma	1	1	0.00390028	0.397182	0.537446	0.90158
	ensifer	fertilization*trichoderma	1	1	0.00973624	0.991483	0.334202	0.796752
	ensifer	inoculation*trichoderma	1	1	1.67985e-08	1.71066e-06	0.998973	1
	ensifer	fertilization*inoculation*trichoderma	1	1	0.0167688	1.70764	0.209763	0.916123
	enterobacter	fertilization	1	1	0.00130039	0.528563	0.477715	0.641563
	enterobacter	inoculation	1	1	0.00090622	0.368349	0.552421	0.910964
	enterobacter	fertilization*inoculation	1	1	1.77451e-05	0.00721277	0.933372	0.980482
	enterobacter	trichoderma	1	1	0.00031028	0.126117	0.727131	0.946067
	enterobacter	fertilization*trichoderma	1	1	0.00641941	2.60927	0.125785	0.796752
	enterobacter	inoculation*trichoderma	1	1	0.00084817	0.344754	0.565292	0.999976
	enterobacter	fertilization*inoculation*trichoderma	1	1	0.0050823	2.06578	0.169906	0.89015
	erysipelatoclostridium	fertilization	1	1	0.00229644	2.3798	0.142459	0.298224
	erysipelatoclostridium	inoculation	1	1	3.31127e-05	0.0343146	0.855367	0.958159
	erysipelatoclostridium	fertilization*inoculation	1	1	0.000193	0.2	0.660716	0.898034
	erysipelatoclostridium	trichoderma	1	1	3.31127e-05	0.0343146	0.855367	0.976392
	erysipelatoclostridium	fertilization*trichoderma	1	1	0.000193	0.2	0.660716	0.924447
	erysipelatoclostridium	inoculation*trichoderma	1	1	2.40164e-07	0.00024888	0.987608	1
	erysipelatoclostridium	fertilization*inoculation*trichoderma	1	1	0.00040549	0.420204	0.52603	0.944323
	erysipelothrix	fertilization	1	1	0.0346133	9.68757	0.00670223	0.0348725
	erysipelothrix	inoculation	1	1	0.00648359	1.81463	0.196724	0.759566
	erysipelothrix	fertilization*inoculation	1	1	0.00840792	2.35321	0.144561	0.717871
	erysipelothrix	trichoderma	1	1	0.00286835	0.802794	0.383542	0.861878
	erysipelothrix	fertilization*trichoderma	1	1	0.00061594	0.172388	0.683512	0.925185
	erysipelothrix	inoculation*trichoderma	1	1	0.00281394	0.787565	0.387983	0.968258
	erysipelothrix	fertilization*inoculation*trichoderma	1	1	0.00313932	0.878633	0.362511	0.916123
	erythrobacter	fertilization	1	1	0.0453303	7.31086	0.0156478	0.0596585
	erythrobacter	inoculation	1	1	0.0624866	10.0778	0.00588391	0.36986
	erythrobacter	fertilization*inoculation	1	1	0.00357698	0.576894	0.458578	0.809855
	erythrobacter	trichoderma	1	1	0.0301616	4.86445	0.0423875	0.636749
	erythrobacter	fertilization*trichoderma	1	1	0.0227488	3.66892	0.0734843	0.731934
	erythrobacter	inoculation*trichoderma	1	1	0.00398046	0.641968	0.434737	0.977863
	erythrobacter	fertilization*inoculation*trichoderma	1	1	0.00027028	0.0435904	0.837252	0.980845
	eubacterium	fertilization	1	1	9.64975e-05	1	0.332195	0.499417
	eubacterium	inoculation	1	1	9.64975e-05	1	0.332195	0.826634
	eubacterium	fertilization*inoculation	1	1	9.64975e-05	1	0.332195	0.760281
	eubacterium	trichoderma	1	1	9.64975e-05	1	0.332195	0.842373
	eubacterium	fertilization*trichoderma	1	1	9.64975e-05	1	0.332195	0.796752
	eubacterium	inoculation*trichoderma	1	1	9.64975e-05	1	0.332195	0.966284
	eubacterium	fertilization*inoculation*trichoderma	1	1	9.64975e-05	1	0.332195	0.916123
	euzebya	fertilization	1	1	1.19266e-07	4.763e-05	0.994579	1
	euzebya	inoculation	1	1	0.00108838	0.434659	0.519089	0.907748
	euzebya	fertilization*inoculation	1	1	0.0010679	0.426483	0.522994	0.857484
	euzebya	trichoderma	1	1	0.00019704	0.0786896	0.782676	0.960999
	euzebya	fertilization*trichoderma	1	1	0.00852146	3.40317	0.0836646	0.731934
	euzebya	inoculation*trichoderma	1	1	0.00033476	0.133692	0.719424	0.999976
	euzebya	fertilization*inoculation*trichoderma	1	1	0.00225525	0.900665	0.356719	0.916123
	ferribacterium	fertilization	1	1	0.0195126	7.50019	0.01457	0.0564164
	ferribacterium	inoculation	1	1	0.00339045	1.30321	0.270426	0.826634
	ferribacterium	fertilization*inoculation	1	1	0.00250897	0.964389	0.340701	0.773888
	ferribacterium	trichoderma	1	1	0.00606439	2.331	0.146345	0.709429
	ferribacterium	fertilization*trichoderma	1	1	0.00218265	0.838957	0.373295	0.817054
	ferribacterium	inoculation*trichoderma	1	1	0.00049517	0.190332	0.66847	0.999976
	ferribacterium	fertilization*inoculation*trichoderma	1	1	0.00415664	1.59771	0.224333	0.916123
	ferrimicrobium	fertilization	1	1	0.00296816	1.16781	0.295872	0.479442
	ferrimicrobium	inoculation	1	1	0.00345104	1.3578	0.260998	0.826634
	ferrimicrobium	fertilization*inoculation	1	1	0.00696679	2.74105	0.117279	0.650897
	ferrimicrobium	trichoderma	1	1	0.00303328	1.19343	0.290816	0.842373
	ferrimicrobium	fertilization*trichoderma	1	1	0.00144841	0.569871	0.461278	0.862953
	ferrimicrobium	inoculation*trichoderma	1	1	0.00944617	3.71656	0.0718178	0.966284
	ferrimicrobium	fertilization*inoculation*trichoderma	1	1	0.00018231	0.0717307	0.792255	0.975077
	ferrithrix	fertilization	1	1	0.0179249	17.8059	0.00065112	0.00722743
	ferrithrix	inoculation	1	1	0.00512229	5.08826	0.0384418	0.615426
	ferrithrix	fertilization*inoculation	1	1	0.0079633	7.9104	0.0125132	0.326562
	ferrithrix	trichoderma	1	1	0.00248044	2.46396	0.136047	0.692892
	ferrithrix	fertilization*trichoderma	1	1	0.00135345	1.34446	0.26326	0.796752
	ferrithrix	inoculation*trichoderma	1	1	0.00066247	0.658066	0.429147	0.977863
	ferrithrix	fertilization*inoculation*trichoderma	1	1	0.00096357	0.957167	0.342464	0.916123
	ferruginibacter	fertilization	1	1	0.00032261	0.186739	0.671412	0.801363
	ferruginibacter	inoculation	1	1	0.00252552	1.46189	0.244194	0.822051
	ferruginibacter	fertilization*inoculation	1	1	0.00117217	0.67851	0.42221	0.799781
	ferruginibacter	trichoderma	1	1	0.00045506	0.263408	0.614802	0.917175
	ferruginibacter	fertilization*trichoderma	1	1	2.84062e-06	0.00164428	0.968157	1
	ferruginibacter	inoculation*trichoderma	1	1	0.00327807	1.89751	0.187323	0.966284
	ferruginibacter	fertilization*inoculation*trichoderma	1	1	0.00141435	0.818693	0.378986	0.916123
	fibrobacter	fertilization	1	1	0.138559	27.6732	7.76865e-05	0.00168849
	fibrobacter	inoculation	1	1	1.38899e-06	0.00027741	0.986917	1
	fibrobacter	fertilization*inoculation	1	1	0.00717994	1.43399	0.248555	0.742568
	fibrobacter	trichoderma	1	1	0.0277885	5.54995	0.0315691	0.632003
	fibrobacter	fertilization*trichoderma	1	1	0.00242841	0.485004	0.496158	0.885901
	fibrobacter	inoculation*trichoderma	1	1	0.00064656	0.129132	0.724033	0.999976
	fibrobacter	fertilization*inoculation*trichoderma	1	1	0.00329791	0.658662	0.428942	0.916123
	fictibacillus	fertilization	1	1	0.0116475	5.61577	0.0307098	0.0997693
	fictibacillus	inoculation	1	1	0.00699545	3.37283	0.0849298	0.707041
	fictibacillus	fertilization*inoculation	1	1	0.00180218	0.868913	0.36511	0.785629
	fictibacillus	trichoderma	1	1	0.00409499	1.97439	0.179101	0.772006
	fictibacillus	fertilization*trichoderma	1	1	0.00010643	0.0513154	0.823659	0.959305
	fictibacillus	inoculation*trichoderma	1	1	0.00119724	0.577243	0.458444	0.984866
	fictibacillus	fertilization*inoculation*trichoderma	1	1	9.39e-05	0.0452734	0.834189	0.980845
	filomicrobium	fertilization	1	1	0.00245967	2.5839	0.127508	0.277516
	filomicrobium	inoculation	1	1	6.78341e-07	0.0007126	0.979033	1
	filomicrobium	fertilization*inoculation	1	1	0.00356878	3.74902	0.0707075	0.596091
	filomicrobium	trichoderma	1	1	0.00169603	1.78169	0.200626	0.799573
	filomicrobium	fertilization*trichoderma	1	1	0.00084408	0.886711	0.360372	0.808993
	filomicrobium	inoculation*trichoderma	1	1	0.00066056	0.693924	0.417095	0.977863
	filomicrobium	fertilization*inoculation*trichoderma	1	1	0.00054733	0.574968	0.459316	0.916271
	fimbriimonas	fertilization	1	1	0.0310293	4.89339	0.0418517	0.123333
	fimbriimonas	inoculation	1	1	0.00591946	0.933513	0.34833	0.826634
	fimbriimonas	fertilization*inoculation	1	1	0.0271693	4.28467	0.0550015	0.574241
	fimbriimonas	trichoderma	1	1	0.00370284	0.583946	0.455892	0.874997
	fimbriimonas	fertilization*trichoderma	1	1	0.00289947	0.457254	0.508568	0.888197
	fimbriimonas	inoculation*trichoderma	1	1	0.00264773	0.417553	0.527321	0.999976
	fimbriimonas	fertilization*inoculation*trichoderma	1	1	0.0105134	1.65799	0.216189	0.916123
	flavihumibacter	fertilization	1	1	0.00934066	2.22446	0.155292	0.313408
	flavihumibacter	inoculation	1	1	0.0007833	0.186542	0.671574	0.945859
	flavihumibacter	fertilization*inoculation	1	1	0.0148649	3.54005	0.0782266	0.605801
	flavihumibacter	trichoderma	1	1	0.018872	4.49433	0.0499926	0.636749
	flavihumibacter	fertilization*trichoderma	1	1	6.95713e-05	0.0165683	0.899185	0.980769
	flavihumibacter	inoculation*trichoderma	1	1	0.00368748	0.878167	0.362635	0.966284
	flavihumibacter	fertilization*inoculation*trichoderma	1	1	0.00049995	0.119062	0.734548	0.965083
	flavisolibacter	fertilization	1	1	0.0139355	6.70792	0.0197389	0.0714461
	flavisolibacter	inoculation	1	1	0.00016952	0.0815973	0.778809	0.945859
	flavisolibacter	fertilization*inoculation	1	1	0.00010485	0.0504723	0.825088	0.947945
	flavisolibacter	trichoderma	1	1	0.00267591	1.28806	0.273122	0.842373
	flavisolibacter	fertilization*trichoderma	1	1	0.00136051	0.654888	0.430241	0.835395
	flavisolibacter	inoculation*trichoderma	1	1	0.00274604	1.32182	0.267161	0.966284
	flavisolibacter	fertilization*inoculation*trichoderma	1	1	0.00020267	0.0975585	0.758813	0.969523
	flavitalea	fertilization	1	1	0.00589575	3.34731	0.0860115	0.205318
	flavitalea	inoculation	1	1	0.00189468	1.0757	0.315082	0.826634
	flavitalea	fertilization*inoculation	1	1	0.00076554	0.434637	0.519099	0.855743
	flavitalea	trichoderma	1	1	0.00055753	0.316535	0.581495	0.906146
	flavitalea	fertilization*trichoderma	1	1	0.00026743	0.151831	0.701929	0.93032
	flavitalea	inoculation*trichoderma	1	1	0.00498157	2.82828	0.112029	0.966284
	flavitalea	fertilization*inoculation*trichoderma	1	1	9.08252e-06	0.0051566	0.943644	0.999753
	flavobacterium	fertilization	1	1	0.00020625	0.0993479	0.756687	0.849838
	flavobacterium	inoculation	1	1	0.004473	2.15457	0.161529	0.737612
	flavobacterium	fertilization*inoculation	1	1	0.0128606	6.19476	0.0242072	0.4222
	flavobacterium	trichoderma	1	1	0.0088863	4.28039	0.0551099	0.636749
	flavobacterium	fertilization*trichoderma	1	1	0.00086867	0.418424	0.526896	0.888387
	flavobacterium	inoculation*trichoderma	1	1	0.00356823	1.71876	0.208358	0.966284
	flavobacterium	fertilization*inoculation*trichoderma	1	1	0.00089997	0.433501	0.519638	0.944323
	flexibacter	fertilization	1	1	0.0544723	6.24092	0.0237609	0.0832881
	flexibacter	inoculation	1	1	0.00544006	0.62327	0.441378	0.883592
	flexibacter	fertilization*inoculation	1	1	2.50716e-06	0.00028725	0.986687	1
	flexibacter	trichoderma	1	1	0.00740413	0.848295	0.370714	0.854912
	flexibacter	fertilization*trichoderma	1	1	0.0019166	0.219586	0.645676	0.920815
	flexibacter	inoculation*trichoderma	1	1	0.00711707	0.815406	0.379921	0.968258
	flexibacter	fertilization*inoculation*trichoderma	1	1	0.0262139	3.00334	0.102319	0.845587
	flexithrix	fertilization	1	1	0.00046732	0.168825	0.686609	0.815119
	flexithrix	inoculation	1	1	0.00429124	1.55025	0.231026	0.817498
	flexithrix	fertilization*inoculation	1	1	0.00213599	0.771648	0.392709	0.7975
	flexithrix	trichoderma	1	1	0.00240987	0.870587	0.36466	0.854912
	flexithrix	fertilization*trichoderma	1	1	0.00271497	0.980807	0.336741	0.796752
	flexithrix	inoculation*trichoderma	1	1	0.00071084	0.256799	0.61924	0.999976
	flexithrix	fertilization*inoculation*trichoderma	1	1	0.00528301	1.90853	0.186115	0.89015
	flindersiella	fertilization	1	1	0.00364702	0.858045	0.368049	0.534219
	flindersiella	inoculation	1	1	7.586e-05	0.017848	0.895388	0.979304
	flindersiella	fertilization*inoculation	1	1	0.00014284	0.033606	0.85685	0.952565
	flindersiella	trichoderma	1	1	0.00010378	0.0244163	0.877785	0.976392
	flindersiella	fertilization*trichoderma	1	1	4.47187e-05	0.0105211	0.919577	0.982694
	flindersiella	inoculation*trichoderma	1	1	0.0116815	2.74834	0.116829	0.966284
	flindersiella	fertilization*inoculation*trichoderma	1	1	0.00303891	0.714972	0.410266	0.916123
	fluviicola	fertilization	1	1	0.0376608	8.50216	0.0101031	0.0451586
	fluviicola	inoculation	1	1	0.00027675	0.062477	0.805804	0.9468
	fluviicola	fertilization*inoculation	1	1	0.00703238	1.5876	0.225738	0.740874
	fluviicola	trichoderma	1	1	0.00125973	0.284391	0.601167	0.914104
	fluviicola	fertilization*trichoderma	1	1	0.0222207	5.01646	0.0396593	0.661664
	fluviicola	inoculation*trichoderma	1	1	0.00219083	0.494593	0.491993	0.986937
	fluviicola	fertilization*inoculation*trichoderma	1	1	0.00044769	0.101068	0.754663	0.968412
	fodinicola	fertilization	1	1	0.0292499	16.0961	0.00100633	0.00957451
	fodinicola	inoculation	1	1	0.00060395	0.33235	0.5723	0.910964
	fodinicola	fertilization*inoculation	1	1	0.00163266	0.898448	0.357296	0.785551
	fodinicola	trichoderma	1	1	0.00252924	1.39183	0.255341	0.842373
	fodinicola	fertilization*trichoderma	1	1	0.00137834	0.758494	0.39668	0.818512
	fodinicola	inoculation*trichoderma	1	1	0.00069715	0.38364	0.544382	0.999976
	fodinicola	fertilization*inoculation*trichoderma	1	1	0.00534971	2.94393	0.105497	0.845587
	fontimonas	fertilization	1	1	0.0144477	10.652	0.00487793	0.0295336
	fontimonas	inoculation	1	1	0.00173158	1.27665	0.275177	0.826634
	fontimonas	fertilization*inoculation	1	1	5.75059e-05	0.0423977	0.839461	0.947945
	fontimonas	trichoderma	1	1	0.0065457	4.82599	0.0431119	0.636749
	fontimonas	fertilization*trichoderma	1	1	0.00219741	1.6201	0.221263	0.796752
	fontimonas	inoculation*trichoderma	1	1	0.00132117	0.974069	0.338358	0.966284
	fontimonas	fertilization*inoculation*trichoderma	1	1	5.37758e-06	0.00396476	0.950573	0.999753
	frankia	fertilization	1	1	0.0003302	0.0171328	0.897492	0.938351
	frankia	inoculation	1	1	0.0106486	0.55252	0.468065	0.89844
	frankia	fertilization*inoculation	1	1	0.0165297	0.85767	0.368151	0.785781
	frankia	trichoderma	1	1	0.00067255	0.034896	0.854162	0.976392
	frankia	fertilization*trichoderma	1	1	0.0540939	2.80674	0.113299	0.779908
	frankia	inoculation*trichoderma	1	1	0.00133508	0.0692725	0.795758	0.999976
	frankia	fertilization*inoculation*trichoderma	1	1	0.0521558	2.70618	0.11946	0.858206
	frateuria	fertilization	1	1	0.0562997	32.0043	3.56826e-05	0.000976191
	frateuria	inoculation	1	1	0.00024134	0.137191	0.715948	0.945859
	frateuria	fertilization*inoculation	1	1	0.00020663	0.11746	0.736268	0.930463
	frateuria	trichoderma	1	1	0.00472962	2.68862	0.120577	0.692892
	frateuria	fertilization*trichoderma	1	1	0.00029492	0.167651	0.687638	0.925185
	frateuria	inoculation*trichoderma	1	1	0.00135843	0.772221	0.392537	0.968258
	frateuria	fertilization*inoculation*trichoderma	1	1	0.00375133	2.1325	0.163563	0.89015
	frigoribacterium	fertilization	1	1	0.0374535	7.17303	0.0164898	0.0617855
	frigoribacterium	inoculation	1	1	0.0021554	0.412799	0.529652	0.910964
	frigoribacterium	fertilization*inoculation	1	1	0.0152775	2.92592	0.106483	0.650897
	frigoribacterium	trichoderma	1	1	0.00014827	0.0283966	0.868292	0.976392
	frigoribacterium	fertilization*trichoderma	1	1	0.00266543	0.510478	0.485226	0.879584
	frigoribacterium	inoculation*trichoderma	1	1	2.03924e-05	0.00390551	0.950943	1
	frigoribacterium	fertilization*inoculation*trichoderma	1	1	0.00033407	0.0639803	0.803533	0.975077
	fulvivirga	fertilization	1	1	0.00112486	4.50805	0.0496837	0.139031
	fulvivirga	inoculation	1	1	0.000193	0.773459	0.392167	0.852464
	fulvivirga	fertilization*inoculation	1	1	0.000193	0.773459	0.392167	0.7975
	fulvivirga	trichoderma	1	1	0.000193	0.773459	0.392167	0.86199
	fulvivirga	fertilization*trichoderma	1	1	0.000193	0.773459	0.392167	0.818512
	fulvivirga	inoculation*trichoderma	1	1	0.00112486	4.50805	0.0496837	0.966284
	fulvivirga	fertilization*inoculation*trichoderma	1	1	0.00112486	4.50805	0.0496837	0.698641
	fusobacterium	fertilization	1	1	0.00209165	1.47768	0.24177	0.416377
	fusobacterium	inoculation	1	1	0.00066569	0.470285	0.502673	0.89844
	fusobacterium	fertilization*inoculation	1	1	0.00029642	0.209412	0.653382	0.89749
	fusobacterium	trichoderma	1	1	0.00050721	0.358326	0.557817	0.901935
	fusobacterium	fertilization*trichoderma	1	1	4.78842e-07	0.00033829	0.985553	1
	fusobacterium	inoculation*trichoderma	1	1	0.00136188	0.962122	0.341253	0.966284
	fusobacterium	fertilization*inoculation*trichoderma	1	1	0.00130549	0.922283	0.351165	0.916123
	gaiella	fertilization	1	1	0.0131957	5.64358	0.0303548	0.0995877
	gaiella	inoculation	1	1	0.00288756	1.23496	0.282866	0.826634
	gaiella	fertilization*inoculation	1	1	0.0304105	13.006	0.00236704	0.31529
	gaiella	trichoderma	1	1	0.00531631	2.27369	0.151077	0.709429
	gaiella	fertilization*trichoderma	1	1	0.00503564	2.15365	0.161613	0.796752
	gaiella	inoculation*trichoderma	1	1	1.77733e-05	0.00760133	0.931606	1
	gaiella	fertilization*inoculation*trichoderma	1	1	0.00313909	1.34253	0.26359	0.916123
	geminicoccus	fertilization	1	1	0.0003624	0.160438	0.694051	0.821027
	geminicoccus	inoculation	1	1	0.016422	7.27016	0.0158912	0.579476
	geminicoccus	fertilization*inoculation	1	1	0.00033861	0.149904	0.703728	0.910064
	geminicoccus	trichoderma	1	1	0.00365477	1.618	0.221548	0.824466
	geminicoccus	fertilization*trichoderma	1	1	0.00167512	0.74159	0.401873	0.818512
	geminicoccus	inoculation*trichoderma	1	1	0.00085297	0.377618	0.54752	0.999976
	geminicoccus	fertilization*inoculation*trichoderma	1	1	0.00368498	1.63137	0.219737	0.916123
	gemmata	fertilization	1	1	0.0163648	6.6272	0.0203745	0.0733482
	gemmata	inoculation	1	1	0.00099186	0.401671	0.535184	0.910964
	gemmata	fertilization*inoculation	1	1	0.00796569	3.22584	0.0913906	0.640696
	gemmata	trichoderma	1	1	0.00029018	0.117514	0.736209	0.947604
	gemmata	fertilization*trichoderma	1	1	0.00126226	0.511172	0.484934	0.879584
	gemmata	inoculation*trichoderma	1	1	8.61243e-09	3.48774e-06	0.998533	1
	gemmata	fertilization*inoculation*trichoderma	1	1	0.00143667	0.581802	0.456706	0.916271
	gemmatimonas	fertilization	1	1	0.0195082	0.404106	0.533964	0.682698
	gemmatimonas	inoculation	1	1	0.00657854	0.136272	0.716855	0.945859
	gemmatimonas	fertilization*inoculation	1	1	0.0541178	1.12103	0.30542	0.760281
	gemmatimonas	trichoderma	1	1	0.0553743	1.14706	0.300057	0.842373
	gemmatimonas	fertilization*trichoderma	1	1	0.00453281	0.0938955	0.763234	0.953109
	gemmatimonas	inoculation*trichoderma	1	1	0.0153705	0.318393	0.5804	0.999976
	gemmatimonas	fertilization*inoculation*trichoderma	1	1	0.00728218	0.150848	0.702846	0.965083
	gemmobacter	fertilization	1	1	0.035218	41.3483	8.31761e-06	0.000465636
	gemmobacter	inoculation	1	1	0.00037421	0.439352	0.516871	0.907748
	gemmobacter	fertilization*inoculation	1	1	0.00078885	0.926167	0.350181	0.778876
	gemmobacter	trichoderma	1	1	0.00078885	0.926167	0.350181	0.854912
	gemmobacter	fertilization*trichoderma	1	1	0.00039795	0.467218	0.504049	0.888197
	gemmobacter	inoculation*trichoderma	1	1	0.00195658	2.29715	0.149118	0.966284
	gemmobacter	fertilization*inoculation*trichoderma	1	1	0.00274273	3.22015	0.091652	0.845587
	geoalkalibacter	fertilization	1	1	0.00382866	1.81653	0.196502	0.365559
	geoalkalibacter	inoculation	1	1	0.00154894	0.734904	0.403956	0.862913
	geoalkalibacter	fertilization*inoculation	1	1	0.00518119	2.45825	0.136471	0.693815
	geoalkalibacter	trichoderma	1	1	0.00010951	0.0519586	0.822577	0.975972
	geoalkalibacter	fertilization*trichoderma	1	1	0.00418665	1.98639	0.177859	0.796752
	geoalkalibacter	inoculation*trichoderma	1	1	0.00065316	0.309896	0.585447	0.999976
	geoalkalibacter	fertilization*inoculation*trichoderma	1	1	0.00285241	1.35335	0.26175	0.916123
	geobacillus	fertilization	1	1	0.0169855	0.223012	0.643131	0.778773
	geobacillus	inoculation	1	1	0.0471247	0.618727	0.443016	0.883592
	geobacillus	fertilization*inoculation	1	1	0.0809701	1.0631	0.317844	0.760281
	geobacillus	trichoderma	1	1	0.0019787	0.0259794	0.873968	0.976392
	geobacillus	fertilization*trichoderma	1	1	0.120773	1.58569	0.226004	0.796752
	geobacillus	inoculation*trichoderma	1	1	0.0144379	0.189563	0.669097	0.999976
	geobacillus	fertilization*inoculation*trichoderma	1	1	0.0259057	0.340131	0.567884	0.962385
	geobacter	fertilization	1	1	0.200072	12.4771	0.00276816	0.0198236
	geobacter	inoculation	1	1	0.109559	6.83243	0.0188024	0.579476
	geobacter	fertilization*inoculation	1	1	0.0401834	2.50596	0.13298	0.69228
	geobacter	trichoderma	1	1	0.00033115	0.0206512	0.887528	0.976392
	geobacter	fertilization*trichoderma	1	1	0.0296365	1.84822	0.192843	0.796752
	geobacter	inoculation*trichoderma	1	1	0.026032	1.62343	0.22081	0.966284
	geobacter	fertilization*inoculation*trichoderma	1	1	0.0390918	2.43788	0.137996	0.89015
	geodermatophilus	fertilization	1	1	0.0142832	2.45347	0.136827	0.288987
	geodermatophilus	inoculation	1	1	0.00022833	0.0392214	0.845505	0.958159
	geodermatophilus	fertilization*inoculation	1	1	0.0590649	10.1457	0.0057534	0.319825
	geodermatophilus	trichoderma	1	1	0.0245346	4.21438	0.0568105	0.636749
	geodermatophilus	fertilization*trichoderma	1	1	0.0140314	2.41022	0.1401	0.796752
	geodermatophilus	inoculation*trichoderma	1	1	0.00198503	0.340975	0.567409	0.999976
	geodermatophilus	fertilization*inoculation*trichoderma	1	1	0.00601337	1.03293	0.324594	0.916123
	geopsychrobacter	fertilization	1	1	0.00090622	1.11364	0.306967	0.491442
	geopsychrobacter	inoculation	1	1	0.0094442	11.6059	0.0036085	0.36986
	geopsychrobacter	fertilization*inoculation	1	1	0.00030025	0.368971	0.55209	0.878555
	geopsychrobacter	trichoderma	1	1	0.00481591	5.91821	0.0270919	0.632003
	geopsychrobacter	fertilization*trichoderma	1	1	0.00010935	0.134374	0.718742	0.935372
	geopsychrobacter	inoculation*trichoderma	1	1	0.00375265	4.61158	0.0474235	0.966284
	geopsychrobacter	fertilization*inoculation*trichoderma	1	1	5.37761e-06	0.00660847	0.936218	0.999753
	georgenia	fertilization	1	1	0.011139	4.9868	0.0401753	0.11945
	georgenia	inoculation	1	1	0.0132932	5.95123	0.0267275	0.612825
	georgenia	fertilization*inoculation	1	1	0.00035705	0.159848	0.694583	0.908994
	georgenia	trichoderma	1	1	0.00023452	0.104993	0.750115	0.947651
	georgenia	fertilization*trichoderma	1	1	0.00056162	0.251432	0.622897	0.905435
	georgenia	inoculation*trichoderma	1	1	0.00358277	1.60397	0.22347	0.966284
	georgenia	fertilization*inoculation*trichoderma	1	1	5.88137e-06	0.00263302	0.959711	0.999753
	georgfuchsia	fertilization	1	1	0.00591378	9.93009	0.00617956	0.0337343
	georgfuchsia	inoculation	1	1	0.00086848	1.4583	0.24475	0.822051
	georgfuchsia	fertilization*inoculation	1	1	0.00086848	1.4583	0.24475	0.742568
	georgfuchsia	trichoderma	1	1	0.00086848	1.4583	0.24475	0.842373
	georgfuchsia	fertilization*trichoderma	1	1	0.00086848	1.4583	0.24475	0.796752
	georgfuchsia	inoculation*trichoderma	1	1	0.00032261	0.541701	0.472382	0.984866
	georgfuchsia	fertilization*inoculation*trichoderma	1	1	0.00032261	0.541701	0.472382	0.916271
	geothermobacter	fertilization	1	1	0.136868	24.9958	0.00013098	0.00223674
	geothermobacter	inoculation	1	1	0.00207428	0.37882	0.546891	0.910964
	geothermobacter	fertilization*inoculation	1	1	0.0425864	7.77744	0.0131412	0.326562
	geothermobacter	trichoderma	1	1	0.00333802	0.609614	0.446332	0.874997
	geothermobacter	fertilization*trichoderma	1	1	0.00087276	0.15939	0.694997	0.929454
	geothermobacter	inoculation*trichoderma	1	1	1.31471e-05	0.00240102	0.961526	1
	geothermobacter	fertilization*inoculation*trichoderma	1	1	0.009199	1.67999	0.213311	0.916123
	geothrix	fertilization	1	1	0.00124505	0.628953	0.439342	0.607193
	geothrix	inoculation	1	1	0.00019975	0.100906	0.754854	0.945859
	geothrix	fertilization*inoculation	1	1	0.00573747	2.89837	0.108014	0.650897
	geothrix	trichoderma	1	1	0.00209609	1.05887	0.318778	0.842373
	geothrix	fertilization*trichoderma	1	1	0.00946942	4.78362	0.0439266	0.67715
	geothrix	inoculation*trichoderma	1	1	0.00194278	0.981426	0.336593	0.966284
	geothrix	fertilization*inoculation*trichoderma	1	1	0.00319733	1.61518	0.221933	0.916123
	gillisia	fertilization	1	1	0.0190882	15.7053	0.00111555	0.0103042
	gillisia	inoculation	1	1	0.00041129	0.338397	0.568862	0.910964
	gillisia	fertilization*inoculation	1	1	0.00041129	0.338397	0.568862	0.878555
	gillisia	trichoderma	1	1	0.00073718	0.606532	0.447462	0.874997
	gillisia	fertilization*trichoderma	1	1	0.00073718	0.606532	0.447462	0.85635
	gillisia	inoculation*trichoderma	1	1	0.00014744	0.121306	0.732162	0.999976
	gillisia	fertilization*inoculation*trichoderma	1	1	0.00014744	0.121306	0.732162	0.965083
	gloeobacter	fertilization	1	1	0.0203093	8.04208	0.0119248	0.0490242
	gloeobacter	inoculation	1	1	8.38473e-05	0.0332018	0.857704	0.958159
	gloeobacter	fertilization*inoculation	1	1	0.00038822	0.153728	0.700171	0.908994
	gloeobacter	trichoderma	1	1	0.00186329	0.737824	0.403045	0.86905
	gloeobacter	fertilization*trichoderma	1	1	0.00344972	1.36602	0.259616	0.796752
	gloeobacter	inoculation*trichoderma	1	1	0.00028785	0.113984	0.740042	0.999976
	gloeobacter	fertilization*inoculation*trichoderma	1	1	0.00550726	2.18076	0.159156	0.89015
	gloeocapsa	fertilization	1	1	0.0410706	34.5651	2.32952e-05	0.000912624
	gloeocapsa	inoculation	1	1	0.00305036	2.56719	0.128657	0.737612
	gloeocapsa	fertilization*inoculation	1	1	0.00021672	0.18239	0.675019	0.906025
	gloeocapsa	trichoderma	1	1	0.00030422	0.256034	0.619758	0.917175
	gloeocapsa	fertilization*trichoderma	1	1	0.00131288	1.10492	0.308807	0.796752
	gloeocapsa	inoculation*trichoderma	1	1	0.00128318	1.07993	0.314164	0.966284
	gloeocapsa	fertilization*inoculation*trichoderma	1	1	0.00031877	0.268276	0.611578	0.962385
	gluconobacter	fertilization	1	1	0.0146883	7.73251	0.0133615	0.0531678
	gluconobacter	inoculation	1	1	0.00647909	3.41086	0.0833474	0.707041
	gluconobacter	fertilization*inoculation	1	1	0.0099962	5.26241	0.0356639	0.467832
	gluconobacter	trichoderma	1	1	0.00479286	2.52316	0.131748	0.692892
	gluconobacter	fertilization*trichoderma	1	1	0.00138387	0.728527	0.405959	0.818512
	gluconobacter	inoculation*trichoderma	1	1	0.00388199	2.04364	0.172079	0.966284
	gluconobacter	fertilization*inoculation*trichoderma	1	1	0.00409964	2.15822	0.161196	0.89015
	glycomyces	fertilization	1	1	0.00106933	1.04292	0.322338	0.499417
	glycomyces	inoculation	1	1	0.00203895	1.98859	0.177633	0.737612
	glycomyces	fertilization*inoculation	1	1	1.12286e-05	0.0109512	0.917956	0.969591
	glycomyces	trichoderma	1	1	0.00393562	3.83841	0.0677531	0.636749
	glycomyces	fertilization*trichoderma	1	1	1.974e-05	0.0192525	0.891376	0.978018
	glycomyces	inoculation*trichoderma	1	1	0.00015902	0.155091	0.698916	0.999976
	glycomyces	fertilization*inoculation*trichoderma	1	1	0.00019284	0.188074	0.670315	0.964405
	gordonia	fertilization	1	1	1.65563e-05	0.0343145	0.855367	0.911069
	gordonia	inoculation	1	1	0.00024266	0.502944	0.488416	0.89844
	gordonia	fertilization*inoculation	1	1	0.00056243	1.16569	0.296297	0.760281
	gordonia	trichoderma	1	1	1.65563e-05	0.0343145	0.855367	0.976392
	gordonia	fertilization*trichoderma	1	1	1.65563e-05	0.0343145	0.855367	0.969022
	gordonia	inoculation*trichoderma	1	1	0.00056243	1.16569	0.296297	0.966284
	gordonia	fertilization*inoculation*trichoderma	1	1	0.00056243	1.16569	0.296297	0.916123
	gracilibacillus	fertilization	1	1	0.00076396	0.513003	0.484166	0.643621
	gracilibacillus	inoculation	1	1	0.00081923	0.550113	0.46902	0.89844
	gracilibacillus	fertilization*inoculation	1	1	0.00023165	0.155552	0.698493	0.908994
	gracilibacillus	trichoderma	1	1	0.00182478	1.22534	0.28468	0.842373
	gracilibacillus	fertilization*trichoderma	1	1	0.00256617	1.72318	0.207802	0.796752
	gracilibacillus	inoculation*trichoderma	1	1	0.00169012	1.13492	0.302542	0.966284
	gracilibacillus	fertilization*inoculation*trichoderma	1	1	7.45911e-06	0.00500879	0.944456	0.999753
	gracilibacter	fertilization	1	1	0.00179907	0.864747	0.366232	0.533722
	gracilibacter	inoculation	1	1	0.00255564	1.2284	0.284101	0.826634
	gracilibacter	fertilization*inoculation	1	1	0.00032873	0.158008	0.69625	0.908994
	gracilibacter	trichoderma	1	1	7.03337e-05	0.0338068	0.856428	0.976392
	gracilibacter	fertilization*trichoderma	1	1	0.00221402	1.0642	0.317602	0.796752
	gracilibacter	inoculation*trichoderma	1	1	0.00517887	2.48929	0.134188	0.966284
	gracilibacter	fertilization*inoculation*trichoderma	1	1	0.00311561	1.49756	0.238764	0.916123
	granulicella	fertilization	1	1	0.0894284	31.8792	3.64558e-05	0.000976191
	granulicella	inoculation	1	1	0.00169035	0.602571	0.448922	0.891715
	granulicella	fertilization*inoculation	1	1	0.0028889	1.02983	0.325301	0.760281
	granulicella	trichoderma	1	1	1.19789e-05	0.00427021	0.948707	0.995747
	granulicella	fertilization*trichoderma	1	1	1.19789e-05	0.00427021	0.948707	0.989315
	granulicella	inoculation*trichoderma	1	1	2.28121e-05	0.00813198	0.929265	1
	granulicella	fertilization*inoculation*trichoderma	1	1	2.28121e-05	0.00813198	0.929265	0.999753
	hahella	fertilization	1	1	0.0879096	21.6524	0.00026511	0.0036784
	hahella	inoculation	1	1	0.00508742	1.25305	0.279495	0.826634
	hahella	fertilization*inoculation	1	1	0.00406474	1.00116	0.331924	0.760281
	hahella	trichoderma	1	1	0.0103126	2.54001	0.130554	0.692892
	hahella	fertilization*trichoderma	1	1	0.00091578	0.225559	0.641254	0.918442
	hahella	inoculation*trichoderma	1	1	0.00153491	0.378054	0.547292	0.999976
	hahella	fertilization*inoculation*trichoderma	1	1	0.00046245	0.113903	0.740131	0.965083
	halalkalibacillus	fertilization	1	1	5.17129e-05	0.0669873	0.799075	0.878191
	halalkalibacillus	inoculation	1	1	5.17129e-05	0.0669873	0.799075	0.9468
	halalkalibacillus	fertilization*inoculation	1	1	0.00072027	0.933013	0.348455	0.778876
	halalkalibacillus	trichoderma	1	1	0.00072027	0.933013	0.348455	0.854912
	halalkalibacillus	fertilization*trichoderma	1	1	5.17129e-05	0.0669873	0.799075	0.953109
	halalkalibacillus	inoculation*trichoderma	1	1	5.17129e-05	0.0669873	0.799075	0.999976
	halalkalibacillus	fertilization*inoculation*trichoderma	1	1	0.00015514	0.200962	0.659957	0.964405
	haliangium	fertilization	1	1	0.00255206	0.204471	0.657206	0.791499
	haliangium	inoculation	1	1	0.00085259	0.0683099	0.797148	0.9468
	haliangium	fertilization*inoculation	1	1	0.0697101	5.58518	0.0311058	0.467832
	haliangium	trichoderma	1	1	0.00040676	0.0325898	0.859006	0.976392
	haliangium	fertilization*trichoderma	1	1	0.00226631	0.181577	0.675698	0.925185
	haliangium	inoculation*trichoderma	1	1	0.0163569	1.31052	0.269137	0.966284
	haliangium	fertilization*inoculation*trichoderma	1	1	0.00018124	0.0145213	0.905584	0.999753
	haliscomenobacter	fertilization	1	1	0.00348493	1.37324	0.258412	0.43635
	haliscomenobacter	inoculation	1	1	0.0116286	4.58226	0.0480513	0.615426
	haliscomenobacter	fertilization*inoculation	1	1	0.00308988	1.21757	0.286159	0.760281
	haliscomenobacter	trichoderma	1	1	0.00276482	1.08948	0.312101	0.842373
	haliscomenobacter	fertilization*trichoderma	1	1	0.00309001	1.21762	0.286149	0.796752
	haliscomenobacter	inoculation*trichoderma	1	1	0.00246316	0.970606	0.339194	0.966284
	haliscomenobacter	fertilization*inoculation*trichoderma	1	1	0.0119897	4.72455	0.0450924	0.682536
	haloactinopolyspora	fertilization	1	1	0.00044451	0.45061	0.511621	0.666924
	haloactinopolyspora	inoculation	1	1	4.49047e-05	0.0455208	0.833744	0.955833
	haloactinopolyspora	fertilization*inoculation	1	1	0.00364535	3.69536	0.0725538	0.602314
	haloactinopolyspora	trichoderma	1	1	0.00324967	3.29425	0.0883134	0.692892
	haloactinopolyspora	fertilization*trichoderma	1	1	0.00016759	0.169886	0.685683	0.925185
	haloactinopolyspora	inoculation*trichoderma	1	1	0.00074681	0.757058	0.397117	0.971131
	haloactinopolyspora	fertilization*inoculation*trichoderma	1	1	0.00272889	2.76633	0.115727	0.856382
	halobacillus	fertilization	1	1	0.00871958	4.17024	0.0579819	0.15634
	halobacillus	inoculation	1	1	0.00842651	4.03007	0.0618931	0.653221
	halobacillus	fertilization*inoculation	1	1	0.00202421	0.9681	0.3398	0.773888
	halobacillus	trichoderma	1	1	5.54191e-07	0.00026505	0.987212	1
	halobacillus	fertilization*trichoderma	1	1	0.00601658	2.8775	0.109191	0.773633
	halobacillus	inoculation*trichoderma	1	1	0.00188223	0.900199	0.35684	0.966284
	halobacillus	fertilization*inoculation*trichoderma	1	1	0.00019457	0.0930532	0.764263	0.969523
	halocella	fertilization	1	1	0.00014636	0.108801	0.745793	0.84329
	halocella	inoculation	1	1	5.69852e-05	0.0423625	0.839526	0.955833
	halocella	fertilization*inoculation	1	1	0.00040948	0.304408	0.588756	0.878555
	halocella	trichoderma	1	1	0.00626877	4.66018	0.046404	0.636749
	halocella	fertilization*trichoderma	1	1	0.00014636	0.108801	0.745793	0.951768
	halocella	inoculation*trichoderma	1	1	0.00100771	0.749125	0.399546	0.971131
	halocella	fertilization*inoculation*trichoderma	1	1	0.00040948	0.304408	0.588756	0.962385
	halomonas	fertilization	1	1	0.07641	4.53503	0.0490829	0.137929
	halomonas	inoculation	1	1	0.00299685	0.177866	0.678825	0.945859
	halomonas	fertilization*inoculation	1	1	0.0269305	1.59836	0.224244	0.740874
	halomonas	trichoderma	1	1	0.0231244	1.37246	0.25854	0.842373
	halomonas	fertilization*trichoderma	1	1	0.0004097	0.024316	0.878034	0.974219
	halomonas	inoculation*trichoderma	1	1	0.00242864	0.144143	0.709189	0.999976
	halomonas	fertilization*inoculation*trichoderma	1	1	0.00437851	0.25987	0.617169	0.962385
	halorhodospira	fertilization	1	1	0.00322425	2.12781	0.163999	0.32507
	halorhodospira	inoculation	1	1	0.00061193	0.403839	0.534098	0.910964
	halorhodospira	fertilization*inoculation	1	1	0.0007265	0.479444	0.498601	0.832252
	halorhodospira	trichoderma	1	1	9.10084e-05	0.06006	0.809517	0.97142
	halorhodospira	fertilization*trichoderma	1	1	0.00066953	0.441848	0.515699	0.888197
	halorhodospira	inoculation*trichoderma	1	1	0.00305095	2.01344	0.175098	0.966284
	halorhodospira	fertilization*inoculation*trichoderma	1	1	0.0003792	0.250247	0.623712	0.962385
	heliobacterium	fertilization	1	1	0.00510268	2.56555	0.128771	0.278484
	heliobacterium	inoculation	1	1	0.00041995	0.211143	0.652055	0.945859
	heliobacterium	fertilization*inoculation	1	1	0.00184944	0.929872	0.349246	0.778876
	heliobacterium	trichoderma	1	1	0.00054876	0.275907	0.6066	0.917175
	heliobacterium	fertilization*trichoderma	1	1	5.10927e-05	0.0256886	0.874669	0.974219
	heliobacterium	inoculation*trichoderma	1	1	0.00042294	0.212649	0.650906	0.999976
	heliobacterium	fertilization*inoculation*trichoderma	1	1	0.00100151	0.503546	0.488159	0.929121
	hephaestia	fertilization	1	1	0.0032819	2.84	0.111345	0.248845
	hephaestia	inoculation	1	1	0.00011599	0.100376	0.755476	0.945859
	hephaestia	fertilization*inoculation	1	1	0.00317056	2.74365	0.117118	0.650897
	hephaestia	trichoderma	1	1	7.87937e-05	0.0681844	0.79733	0.967253
[truncated: 2,663 more rows]

## Sheet: Table 6
	Fungal Genera	Source	Nparm	DF	Sum of squares	F ratio	Prob > F	FDR corrected p-value
	acaulospora	fertilization	1	1	0.0467482	0.681813	0.421105	0.688885
	acaulospora	inoculation	1	1	0.158108	2.30597	0.148389	0.929164
	acaulospora	fertilization*inoculation	1	1	0.00874768	0.127583	0.725619	0.927178
	acaulospora	trichoderma	1	1	0.0500119	0.729413	0.40568	0.841504
	acaulospora	fertilization*trichoderma	1	1	0.0183322	0.267371	0.612175	0.959543
	acaulospora	inoculation*trichoderma	1	1	0.0579276	0.844863	0.37166	0.955707
	acaulospora	fertilization*inoculation*trichoderma	1	1	0.0261477	0.381359	0.545567	0.964532
	acremonium	fertilization	1	1	4.06883	18.4307	0.00055864	0.0409436
	acremonium	inoculation	1	1	0.152353	0.690117	0.418349	0.929164
	acremonium	fertilization*inoculation	1	1	0.0786161	0.356109	0.559025	0.871842
	acremonium	trichoderma	1	1	0.358108	1.62213	0.220987	0.841504
	acremonium	fertilization*trichoderma	1	1	0.0505452	0.228956	0.638772	0.961178
	acremonium	inoculation*trichoderma	1	1	0.00623198	0.0282292	0.868677	0.973373
	acremonium	fertilization*inoculation*trichoderma	1	1	0.00202841	0.00918816	0.924826	0.996399
	acrocalymma	fertilization	1	1	0.0722298	7.45711	0.0148076	0.180379
	acrocalymma	inoculation	1	1	0.0100782	1.04049	0.322884	0.929164
	acrocalymma	fertilization*inoculation	1	1	0.00362245	0.373987	0.54943	0.871842
	acrocalymma	trichoderma	1	1	0.00082859	0.0855451	0.773678	0.967856
	acrocalymma	fertilization*trichoderma	1	1	0.0277536	2.86532	0.109885	0.940179
	acrocalymma	inoculation*trichoderma	1	1	0.012698	1.31096	0.26906	0.955707
	acrocalymma	fertilization*inoculation*trichoderma	1	1	0.0025625	0.264557	0.614038	0.964532
	actinomucor_elegans	fertilization	1	1	0.00400167	0.399152	0.536451	0.757637
	actinomucor_elegans	inoculation	1	1	0.00021925	0.0218698	0.884282	0.99098
	actinomucor_elegans	fertilization*inoculation	1	1	0.00087896	0.0876736	0.770964	0.934204
	actinomucor_elegans	trichoderma	1	1	0.0187989	1.87513	0.189804	0.841504
	actinomucor_elegans	fertilization*trichoderma	1	1	0.00912648	0.910334	0.354219	0.940179
	actinomucor_elegans	inoculation*trichoderma	1	1	0.00221663	0.221101	0.644548	0.955707
	actinomucor_elegans	fertilization*inoculation*trichoderma	1	1	0.00185034	0.184565	0.673209	0.964532
	agonimia	fertilization	1	1	0.110442	1.06486	0.317457	0.611752
	agonimia	inoculation	1	1	0.0821891	0.792447	0.386551	0.929164
	agonimia	fertilization*inoculation	1	1	0.0768585	0.74105	0.402041	0.864017
	agonimia	trichoderma	1	1	0.110442	1.06486	0.317457	0.841504
	agonimia	fertilization*trichoderma	1	1	0.0768585	0.74105	0.402041	0.940179
	agonimia	inoculation*trichoderma	1	1	0.116814	1.1263	0.304324	0.955707
	agonimia	fertilization*inoculation*trichoderma	1	1	0.110442	1.06486	0.317457	0.964532
	allomyces	fertilization	1	1	0.0688431	4.3265	0.0539572	0.307838
	allomyces	inoculation	1	1	0.0362944	2.28095	0.150467	0.929164
	allomyces	fertilization*inoculation	1	1	0.00042598	0.0267708	0.872081	0.964058
	allomyces	trichoderma	1	1	0.0157647	0.990748	0.334376	0.841504
	allomyces	fertilization*trichoderma	1	1	0.0321355	2.01958	0.174479	0.940179
	allomyces	inoculation*trichoderma	1	1	0.00367178	0.230756	0.637466	0.955707
	allomyces	fertilization*inoculation*trichoderma	1	1	0.00532783	0.334832	0.570884	0.964532
	alogomyces	fertilization	1	1	0.0265774	1.1964	0.290237	0.601205
	alogomyces	inoculation	1	1	0.0829165	3.73254	0.0712685	0.929164
	alogomyces	fertilization*inoculation	1	1	0.034539	1.5548	0.230374	0.831848
	alogomyces	trichoderma	1	1	0.00108314	0.0487581	0.828032	0.970063
	alogomyces	fertilization*trichoderma	1	1	0.00252897	0.113843	0.740196	0.967575
	alogomyces	inoculation*trichoderma	1	1	0.00010181	0.00458294	0.946865	0.99193
	alogomyces	fertilization*inoculation*trichoderma	1	1	0.00075448	0.0339634	0.8561	0.996399
	alternaria	fertilization	1	1	0.0643304	0.816202	0.379694	0.649748
	alternaria	inoculation	1	1	0.406954	5.1633	0.0372152	0.739534
	alternaria	fertilization*inoculation	1	1	0.400914	5.08666	0.0384684	0.782706
	alternaria	trichoderma	1	1	0.465001	5.89978	0.0272978	0.665599
	alternaria	fertilization*trichoderma	1	1	0.287897	3.65274	0.0740608	0.940179
	alternaria	inoculation*trichoderma	1	1	0.142619	1.8095	0.197326	0.955707
	alternaria	fertilization*inoculation*trichoderma	1	1	0.204774	2.5981	0.12654	0.964532
	amanita	fertilization	1	1	0.118424	2.08367	0.168176	0.466506
	amanita	inoculation	1	1	0.00125937	0.0221586	0.883526	0.99098
	amanita	fertilization*inoculation	1	1	0.0185206	0.325869	0.576032	0.871842
	amanita	trichoderma	1	1	0.170955	3.00794	0.102078	0.841504
	amanita	fertilization*trichoderma	1	1	0.111911	1.96907	0.179656	0.940179
	amanita	inoculation*trichoderma	1	1	0.00237797	0.0418402	0.840504	0.958726
	amanita	fertilization*inoculation*trichoderma	1	1	0.0378075	0.665222	0.426698	0.964532
	amaurascopsis	fertilization	1	1	0.00397032	1.492	0.239599	0.57903
	amaurascopsis	inoculation	1	1	0.00054288	0.20401	0.657566	0.932282
	amaurascopsis	fertilization*inoculation	1	1	0.0034314	1.28949	0.272867	0.831848
	amaurascopsis	trichoderma	1	1	0.00598051	2.24741	0.153309	0.841504
	amaurascopsis	fertilization*trichoderma	1	1	0.00023467	0.0881864	0.770316	0.967575
	amaurascopsis	inoculation*trichoderma	1	1	1.92445e-06	0.00072319	0.978878	0.997411
	amaurascopsis	fertilization*inoculation*trichoderma	1	1	0.00234235	0.880231	0.362086	0.964532
	amauroascus	fertilization	1	1	0.0177222	5.02792	0.0394621	0.273661
	amauroascus	inoculation	1	1	0.00016071	0.0455933	0.833614	0.99098
	amauroascus	fertilization*inoculation	1	1	0.00016071	0.0455933	0.833614	0.956557
	amauroascus	trichoderma	1	1	0.00876047	2.48541	0.13447	0.841504
	amauroascus	fertilization*trichoderma	1	1	0.00876047	2.48541	0.13447	0.940179
	amauroascus	inoculation*trichoderma	1	1	0.00035313	0.100187	0.755698	0.955707
	amauroascus	fertilization*inoculation*trichoderma	1	1	0.00072094	0.204536	0.657156	0.964532
	anguillospora	fertilization	1	1	0.00349566	1.67802	0.213566	0.536438
	anguillospora	inoculation	1	1	1.03953e-05	0.00499004	0.944559	0.99098
	anguillospora	fertilization*inoculation	1	1	0.00238791	1.14627	0.300217	0.831848
	anguillospora	trichoderma	1	1	0.00038404	0.18435	0.673387	0.898789
	anguillospora	fertilization*trichoderma	1	1	0.00425613	2.04307	0.172135	0.940179
	anguillospora	inoculation*trichoderma	1	1	8.7218e-05	0.0418673	0.840453	0.958726
	anguillospora	fertilization*inoculation*trichoderma	1	1	0.00131791	0.632637	0.438031	0.964532
	angulomyces	fertilization	1	1	0.0163726	7.76339	0.0132096	0.175722
	angulomyces	inoculation	1	1	0.0114812	5.44405	0.0330107	0.739534
	angulomyces	fertilization*inoculation	1	1	0.00109891	0.521072	0.480802	0.871454
	angulomyces	trichoderma	1	1	0.0280504	13.3007	0.00217239	0.346496
	angulomyces	fertilization*trichoderma	1	1	0.012631	5.98924	0.0263149	0.940179
	angulomyces	inoculation*trichoderma	1	1	0.00528196	2.50455	0.133082	0.955707
	angulomyces	fertilization*inoculation*trichoderma	1	1	0.0002506	0.118825	0.734802	0.976678
	aphanoascus	fertilization	1	1	0.00018072	0.136461	0.716668	0.84571
	aphanoascus	inoculation	1	1	0.0013151	0.993024	0.333837	0.929164
	aphanoascus	fertilization*inoculation	1	1	0.00415673	3.13872	0.0954955	0.831848
	aphanoascus	trichoderma	1	1	0.00415673	3.13872	0.0954955	0.841504
	aphanoascus	fertilization*trichoderma	1	1	8.7943e-05	0.0664051	0.79993	0.967575
	aphanoascus	inoculation*trichoderma	1	1	0.00018072	0.136461	0.716668	0.955707
	aphanoascus	fertilization*inoculation*trichoderma	1	1	0.00173486	1.30998	0.269232	0.964532
	aporospora	fertilization	1	1	0.00258902	0.230367	0.637747	0.800999
	aporospora	inoculation	1	1	0.00251822	0.224068	0.642351	0.929164
	aporospora	fertilization*inoculation	1	1	0.00104904	0.093342	0.76391	0.934204
	aporospora	trichoderma	1	1	0.00695108	0.618498	0.443099	0.841504
	aporospora	fertilization*trichoderma	1	1	0.0214511	1.90869	0.186098	0.940179
	aporospora	inoculation*trichoderma	1	1	0.00324392	0.28864	0.598486	0.955707
	aporospora	fertilization*inoculation*trichoderma	1	1	0.0110609	0.984182	0.335936	0.964532
	aquamyces	fertilization	1	1	0.00196949	0.179192	0.677703	0.829093
	aquamyces	inoculation	1	1	0.0259182	2.35815	0.144167	0.929164
	aquamyces	fertilization*inoculation	1	1	0.00989504	0.900294	0.356815	0.855668
	aquamyces	trichoderma	1	1	0.00024897	0.0226527	0.882245	0.970063
	aquamyces	fertilization*trichoderma	1	1	0.00445268	0.405124	0.533456	0.940179
	aquamyces	inoculation*trichoderma	1	1	0.00063664	0.0579241	0.812864	0.955707
	aquamyces	fertilization*inoculation*trichoderma	1	1	0.00013534	0.0123136	0.913023	0.996399
	arachniotus	fertilization	1	1	0.00053933	0.223733	0.642599	0.800999
	arachniotus	inoculation	1	1	0.00170768	0.7084	0.412379	0.929164
	arachniotus	fertilization*inoculation	1	1	0.00106775	0.442934	0.51519	0.871842
	arachniotus	trichoderma	1	1	0.00307997	1.27767	0.274994	0.841504
	arachniotus	fertilization*trichoderma	1	1	0.00204662	0.849002	0.37052	0.940179
	arachniotus	inoculation*trichoderma	1	1	1.62021e-07	6.72115e-05	0.99356	0.997411
	arachniotus	fertilization*inoculation*trichoderma	1	1	0.0012807	0.531272	0.476607	0.964532
	armillaria	fertilization	1	1	0.00051366	0.158771	0.695557	0.833494
	armillaria	inoculation	1	1	0.0115562	3.57203	0.0770167	0.929164
	armillaria	fertilization*inoculation	1	1	0.00146166	0.4518	0.511072	0.871842
	armillaria	trichoderma	1	1	0.00010047	0.0310541	0.862331	0.970063
	armillaria	fertilization*trichoderma	1	1	0.00014383	0.0444566	0.835668	0.972794
	armillaria	inoculation*trichoderma	1	1	0.00160783	0.49698	0.490966	0.955707
	armillaria	fertilization*inoculation*trichoderma	1	1	0.00136806	0.422868	0.524738	0.964532
	arthrographis	fertilization	1	1	0.0239182	0.690681	0.418163	0.687598
	arthrographis	inoculation	1	1	0.00421132	0.121609	0.731842	0.964701
	arthrographis	fertilization*inoculation	1	1	0.00516339	0.149102	0.704481	0.920654
	arthrographis	trichoderma	1	1	0.0157251	0.454089	0.510018	0.841504
	arthrographis	fertilization*trichoderma	1	1	0.00249316	0.0719945	0.791883	0.967575
	arthrographis	inoculation*trichoderma	1	1	2.12018e-06	6.12241e-05	0.993854	0.997411
	arthrographis	fertilization*inoculation*trichoderma	1	1	0.00091342	0.0263768	0.873017	0.996399
	ascobolus	fertilization	1	1	0.0214789	0.0708184	0.793548	0.897666
	ascobolus	inoculation	1	1	0.843536	2.78124	0.114824	0.929164
	ascobolus	fertilization*inoculation	1	1	0.142722	0.47057	0.502545	0.871842
	ascobolus	trichoderma	1	1	0.959311	3.16296	0.0943314	0.841504
	ascobolus	fertilization*trichoderma	1	1	0.215078	0.709137	0.412141	0.940179
	ascobolus	inoculation*trichoderma	1	1	0.0757911	0.249892	0.623956	0.955707
	ascobolus	fertilization*inoculation*trichoderma	1	1	0.391612	1.29119	0.272562	0.964532
	ascotaiwania	fertilization	1	1	0.00130216	0.085256	0.774049	0.888207
	ascotaiwania	inoculation	1	1	0.00244567	0.160125	0.694333	0.942669
	ascotaiwania	fertilization*inoculation	1	1	0.0528523	3.46039	0.0813384	0.822719
	ascotaiwania	trichoderma	1	1	0.0361317	2.36565	0.143572	0.841504
	ascotaiwania	fertilization*trichoderma	1	1	0.0325986	2.13432	0.163394	0.940179
	ascotaiwania	inoculation*trichoderma	1	1	0.066805	4.37392	0.0528009	0.955707
	ascotaiwania	fertilization*inoculation*trichoderma	1	1	0.00729843	0.47785	0.499306	0.964532
	ascotricha	fertilization	1	1	0.207179	0.953063	0.343471	0.619675
	ascotricha	inoculation	1	1	0.367264	1.68949	0.212084	0.929164
	ascotricha	fertilization*inoculation	1	1	0.30315	1.39455	0.254896	0.831848
	ascotricha	trichoderma	1	1	0.149947	0.689786	0.418458	0.841504
	ascotricha	fertilization*trichoderma	1	1	0.237076	1.0906	0.311861	0.940179
	ascotricha	inoculation*trichoderma	1	1	0.160479	0.738235	0.402917	0.955707
	ascotricha	fertilization*inoculation*trichoderma	1	1	0.252345	1.16084	0.297269	0.964532
	aspergillus	fertilization	1	1	0.164935	2.82366	0.112299	0.416552
	aspergillus	inoculation	1	1	0.00171396	0.0293428	0.866138	0.99098
	aspergillus	fertilization*inoculation	1	1	0.13119	2.24597	0.153433	0.831848
	aspergillus	trichoderma	1	1	0.0329054	0.563338	0.463814	0.841504
	aspergillus	fertilization*trichoderma	1	1	0.00294524	0.0504222	0.825173	0.972252
	aspergillus	inoculation*trichoderma	1	1	0.0032241	0.0551963	0.817236	0.955707
	aspergillus	fertilization*inoculation*trichoderma	1	1	0.00524791	0.0898437	0.768235	0.980914
	asteromella	fertilization	1	1	3.203e-05	0.0165793	0.899152	0.956098
	asteromella	inoculation	1	1	0.00012203	0.0631669	0.804758	0.99098
	asteromella	fertilization*inoculation	1	1	0.00070833	0.366653	0.553327	0.871842
	asteromella	trichoderma	1	1	0.00632183	3.27238	0.0892836	0.841504
	asteromella	fertilization*trichoderma	1	1	0.00244387	1.26502	0.277293	0.940179
	asteromella	inoculation*trichoderma	1	1	0.00042023	0.217525	0.647219	0.955707
	asteromella	fertilization*inoculation*trichoderma	1	1	0.00029452	0.152454	0.701351	0.966344
	aureobasidium	fertilization	1	1	1.8275e-06	0.00039606	0.984368	0.987661
	aureobasidium	inoculation	1	1	7.405e-05	0.0160482	0.900771	0.99098
	aureobasidium	fertilization*inoculation	1	1	0.0119557	2.59106	0.127019	0.831848
	aureobasidium	trichoderma	1	1	0.00064067	0.138846	0.714321	0.919673
	aureobasidium	fertilization*trichoderma	1	1	1.8275e-06	0.00039606	0.984368	0.989137
	aureobasidium	inoculation*trichoderma	1	1	0.00535135	1.15975	0.297488	0.955707
	aureobasidium	fertilization*inoculation*trichoderma	1	1	0.00032609	0.070671	0.793757	0.990101
	auricularia	fertilization	1	1	0.00853227	0.899653	0.356982	0.639253
	auricularia	inoculation	1	1	0.00686031	0.72336	0.407592	0.929164
	auricularia	fertilization*inoculation	1	1	0.00034536	0.0364155	0.85106	0.962724
	auricularia	trichoderma	1	1	0.0591381	6.2356	0.0238119	0.665599
	auricularia	fertilization*trichoderma	1	1	0.00611936	0.645233	0.433594	0.940179
	auricularia	inoculation*trichoderma	1	1	0.0069123	0.728841	0.40586	0.955707
	auricularia	fertilization*inoculation*trichoderma	1	1	0.0405884	4.27969	0.0551275	0.964532
	austropaxillus	fertilization	1	1	0.00547743	0.322828	0.577801	0.776763
	austropaxillus	inoculation	1	1	0.00018037	0.0106309	0.91916	0.99098
	austropaxillus	fertilization*inoculation	1	1	0.0249146	1.46842	0.243188	0.831848
	austropaxillus	trichoderma	1	1	0.0628994	3.70716	0.0721429	0.841504
	austropaxillus	fertilization*trichoderma	1	1	0.023201	1.36742	0.259382	0.940179
	austropaxillus	inoculation*trichoderma	1	1	0.00037484	0.0220923	0.883699	0.978819
	austropaxillus	fertilization*inoculation*trichoderma	1	1	0.00279348	0.164642	0.690293	0.965015
	auxarthron	fertilization	1	1	0.0218484	3.13043	0.0958971	0.384981
	auxarthron	inoculation	1	1	0.00023923	0.0342775	0.855444	0.99098
	auxarthron	fertilization*inoculation	1	1	0.0116457	1.6686	0.214795	0.831848
	auxarthron	trichoderma	1	1	0.0388785	5.57051	0.0312978	0.665599
	auxarthron	fertilization*trichoderma	1	1	0.0192406	2.75679	0.11631	0.940179
	auxarthron	inoculation*trichoderma	1	1	0.00180125	0.258084	0.618372	0.955707
	auxarthron	fertilization*inoculation*trichoderma	1	1	0.00332398	0.47626	0.50001	0.964532
	bahusakala	fertilization	1	1	0.00631846	0.244019	0.628031	0.800999
	bahusakala	inoculation	1	1	0.0108603	0.419427	0.526408	0.929164
	bahusakala	fertilization*inoculation	1	1	0.00378939	0.146347	0.707086	0.920654
	bahusakala	trichoderma	1	1	0.035364	1.36576	0.25966	0.841504
	bahusakala	fertilization*trichoderma	1	1	0.0591649	2.28495	0.150132	0.940179
	bahusakala	inoculation*trichoderma	1	1	0.0129795	0.501267	0.48913	0.955707
	bahusakala	fertilization*inoculation*trichoderma	1	1	0.00624236	0.24108	0.630093	0.964532
	basidiobolus	fertilization	1	1	0.0010388	0.079604	0.781452	0.893488
	basidiobolus	inoculation	1	1	1.512e-05	0.00115868	0.973267	0.99098
	basidiobolus	fertilization*inoculation	1	1	0.0142775	1.0941	0.311111	0.831848
	basidiobolus	trichoderma	1	1	0.00274476	0.210333	0.652675	0.889758
	basidiobolus	fertilization*trichoderma	1	1	0.00109216	0.0836927	0.776069	0.967575
	basidiobolus	inoculation*trichoderma	1	1	0.00027089	0.0207587	0.887237	0.979338
	basidiobolus	fertilization*inoculation*trichoderma	1	1	0.00973756	0.746196	0.400448	0.964532
	beauveria	fertilization	1	1	0.00377355	0.444653	0.514387	0.74889
	beauveria	inoculation	1	1	0.00331846	0.391027	0.540577	0.929164
	beauveria	fertilization*inoculation	1	1	8.81565e-05	0.0103879	0.920086	0.98163
	beauveria	trichoderma	1	1	0.00268505	0.316391	0.581581	0.845871
	beauveria	fertilization*trichoderma	1	1	0.00661547	0.779528	0.390358	0.940179
	beauveria	inoculation*trichoderma	1	1	0.0008261	0.0973426	0.759071	0.955707
	beauveria	fertilization*inoculation*trichoderma	1	1	0.00250951	0.295706	0.594084	0.964532
	betamyces	fertilization	1	1	0.0851308	2.08478	0.16807	0.466506
	betamyces	inoculation	1	1	0.00407891	0.0998888	0.756049	0.980373
	betamyces	fertilization*inoculation	1	1	0.0359022	0.879214	0.362357	0.855668
	betamyces	trichoderma	1	1	0.00141387	0.0346245	0.854723	0.970063
	betamyces	fertilization*trichoderma	1	1	0.0114841	0.281236	0.603176	0.958348
	betamyces	inoculation*trichoderma	1	1	0.0386252	0.945898	0.345241	0.955707
	betamyces	fertilization*inoculation*trichoderma	1	1	0.0524545	1.28456	0.27375	0.964532
	blastocladiella	fertilization	1	1	0.0818124	6.38157	0.0224582	0.205962
	blastocladiella	inoculation	1	1	0.146154	11.4004	0.00384663	0.613537
	blastocladiella	fertilization*inoculation	1	1	0.00407342	0.317737	0.580786	0.871842
	blastocladiella	trichoderma	1	1	0.00085565	0.0667427	0.799434	0.970063
	blastocladiella	fertilization*trichoderma	1	1	0.0861117	6.71693	0.0196694	0.940179
	blastocladiella	inoculation*trichoderma	1	1	0.0128018	0.998571	0.332531	0.955707
	blastocladiella	fertilization*inoculation*trichoderma	1	1	0.0137724	1.07428	0.315392	0.964532
	bovista	fertilization	1	1	0.00459559	0.63864	0.435907	0.696313
	bovista	inoculation	1	1	0.00173516	0.241131	0.630057	0.929164
	bovista	fertilization*inoculation	1	1	0.0028055	0.389875	0.541167	0.871842
	bovista	trichoderma	1	1	0.0004282	0.0595067	0.810378	0.970063
	bovista	fertilization*trichoderma	1	1	8.801e-05	0.0122305	0.913315	0.974484
	bovista	inoculation*trichoderma	1	1	0.0100129	1.39148	0.255399	0.955707
	bovista	fertilization*inoculation*trichoderma	1	1	0.0169362	2.35359	0.14453	0.964532
	bullera	fertilization	1	1	0.00759822	0.347702	0.563652	0.768397
	bullera	inoculation	1	1	0.0302898	1.38609	0.256284	0.929164
	bullera	fertilization*inoculation	1	1	0.0190316	0.870902	0.364576	0.855668
	bullera	trichoderma	1	1	0.0336703	1.54078	0.232392	0.841504
	bullera	fertilization*trichoderma	1	1	0.00953075	0.436136	0.518389	0.940179
	bullera	inoculation*trichoderma	1	1	0.175197	8.01717	0.0120337	0.955707
	bullera	fertilization*inoculation*trichoderma	1	1	0.0111168	0.508715	0.48597	0.964532
	cadophora	fertilization	1	1	0.00205902	0.532821	0.475975	0.725698
	cadophora	inoculation	1	1	0.015201	3.93363	0.0647639	0.924095
	cadophora	fertilization*inoculation	1	1	0.00720863	1.86541	0.190895	0.831848
	cadophora	trichoderma	1	1	0.0195996	5.07188	0.0387157	0.726489
	cadophora	fertilization*trichoderma	1	1	0.00050874	0.13165	0.721476	0.967575
	cadophora	inoculation*trichoderma	1	1	0.0100945	2.6122	0.125588	0.955707
	cadophora	fertilization*inoculation*trichoderma	1	1	0.00385425	0.997381	0.33281	0.964532
	calcarisporiella	fertilization	1	1	0.00641034	0.105093	0.750001	0.873176
	calcarisporiella	inoculation	1	1	0.397128	6.51063	0.0213344	0.679178
	calcarisporiella	fertilization*inoculation	1	1	0.00459878	0.0753939	0.787153	0.934204
	calcarisporiella	trichoderma	1	1	0.0594618	0.974835	0.338174	0.841504
	calcarisporiella	fertilization*trichoderma	1	1	0.219734	3.60239	0.0758889	0.940179
	calcarisporiella	inoculation*trichoderma	1	1	0.0417157	0.683901	0.42041	0.955707
	calcarisporiella	fertilization*inoculation*trichoderma	1	1	0.00320631	0.0525652	0.821563	0.994773
	calicium	fertilization	1	1	0.00744235	5.39977	0.0336359	0.246685
	calicium	inoculation	1	1	0.00139047	1.00885	0.330127	0.929164
	calicium	fertilization*inoculation	1	1	0.00020932	0.151873	0.70189	0.920654
	calicium	trichoderma	1	1	1.20935e-06	0.00087744	0.976735	0.990402
	calicium	fertilization*trichoderma	1	1	0.00047182	0.342325	0.566651	0.954406
	calicium	inoculation*trichoderma	1	1	6.97741e-05	0.0506243	0.824829	0.955707
	calicium	fertilization*inoculation*trichoderma	1	1	0.00020932	0.151873	0.70189	0.966344
	caloplaca	fertilization	1	1	0.00314594	0.265286	0.613554	0.797249
	caloplaca	inoculation	1	1	0.00980709	0.826998	0.376638	0.929164
	caloplaca	fertilization*inoculation	1	1	0.00058527	0.0493538	0.827002	0.956557
	caloplaca	trichoderma	1	1	0.00027393	0.0230995	0.881098	0.970063
	caloplaca	fertilization*trichoderma	1	1	0.00252017	0.212517	0.651006	0.963216
	caloplaca	inoculation*trichoderma	1	1	0.0396996	3.34773	0.0859936	0.955707
	caloplaca	fertilization*inoculation*trichoderma	1	1	0.00039661	0.0334447	0.85719	0.996399
	calvatia	fertilization	1	1	0.00491852	3.11269	0.096764	0.384981
	calvatia	inoculation	1	1	0.00059976	0.37956	0.546505	0.929164
	calvatia	fertilization*inoculation	1	1	0.00012369	0.0782795	0.783227	0.934204
	calvatia	trichoderma	1	1	0.00093666	0.592767	0.452569	0.841504
	calvatia	fertilization*trichoderma	1	1	2.7854e-06	0.00176275	0.96703	0.989137
	calvatia	inoculation*trichoderma	1	1	0.00223834	1.41654	0.251335	0.955707
	calvatia	fertilization*inoculation*trichoderma	1	1	0.00022612	0.143099	0.710191	0.972322
	camarophyllopsis	fertilization	1	1	0.0196668	2.63992	0.123742	0.429062
	camarophyllopsis	inoculation	1	1	0.00373368	0.501181	0.489167	0.929164
	camarophyllopsis	fertilization*inoculation	1	1	0.0412967	5.54336	0.0316568	0.782706
	camarophyllopsis	trichoderma	1	1	0.00557617	0.748503	0.399737	0.841504
	camarophyllopsis	fertilization*trichoderma	1	1	0.00975453	1.30937	0.269339	0.940179
	camarophyllopsis	inoculation*trichoderma	1	1	0.014758	1.98101	0.178415	0.955707
	camarophyllopsis	fertilization*inoculation*trichoderma	1	1	0.00169591	0.227647	0.639726	0.964532
	candida	fertilization	1	1	0.209315	6.28554	0.0233385	0.205962
	candida	inoculation	1	1	0.00036115	0.010845	0.918353	0.99098
	candida	fertilization*inoculation	1	1	0.00160052	0.0480622	0.829242	0.956557
	candida	trichoderma	1	1	0.0331484	0.995417	0.333273	0.841504
	candida	fertilization*trichoderma	1	1	0.0581183	1.74524	0.205059	0.940179
	candida	inoculation*trichoderma	1	1	0.00173023	0.0519573	0.822579	0.955707
	candida	fertilization*inoculation*trichoderma	1	1	0.00131914	0.0396125	0.844747	0.996399
	capronia	fertilization	1	1	0.00814049	1.75222	0.204201	0.527119
	capronia	inoculation	1	1	0.00454325	0.97792	0.337433	0.929164
	capronia	fertilization*inoculation	1	1	0.0114342	2.46118	0.136254	0.831848
	capronia	trichoderma	1	1	0.00454325	0.97792	0.337433	0.841504
	capronia	fertilization*trichoderma	1	1	0.0114342	2.46118	0.136254	0.940179
	capronia	inoculation*trichoderma	1	1	0.0168356	3.6238	0.075105	0.955707
	capronia	fertilization*inoculation*trichoderma	1	1	0.00814049	1.75222	0.204201	0.964532
	cephaliophora	fertilization	1	1	0.226888	2.49144	0.134031	0.445075
	cephaliophora	inoculation	1	1	0.117126	1.28615	0.273465	0.929164
	cephaliophora	fertilization*inoculation	1	1	0.0115294	0.126603	0.726628	0.927178
	cephaliophora	trichoderma	1	1	0.126425	1.38827	0.255925	0.841504
	cephaliophora	fertilization*trichoderma	1	1	0.0298091	0.327331	0.575186	0.955648
	cephaliophora	inoculation*trichoderma	1	1	0.0975976	1.07171	0.315953	0.955707
	cephaliophora	fertilization*inoculation*trichoderma	1	1	0.00215241	0.0236354	0.879739	0.996399
	ceratobasidium	fertilization	1	1	0.0243757	0.0410956	0.841909	0.919757
	ceratobasidium	inoculation	1	1	0.264246	0.445498	0.513993	0.929164
	ceratobasidium	fertilization*inoculation	1	1	0.763198	1.28669	0.273368	0.831848
	ceratobasidium	trichoderma	1	1	0.325142	0.548164	0.469795	0.841504
	ceratobasidium	fertilization*trichoderma	1	1	0.957435	1.61416	0.222072	0.940179
	ceratobasidium	inoculation*trichoderma	1	1	3.18223	5.36499	0.0341365	0.955707
	ceratobasidium	fertilization*inoculation*trichoderma	1	1	0.300459	0.506551	0.486884	0.964532
	cercophora	fertilization	1	1	0.176695	0.816593	0.379583	0.649748
	cercophora	inoculation	1	1	0.00103244	0.00477141	0.945786	0.99098
	cercophora	fertilization*inoculation	1	1	0.154602	0.714488	0.410421	0.864017
	cercophora	trichoderma	1	1	0.271573	1.25507	0.279122	0.841504
	cercophora	fertilization*trichoderma	1	1	0.0316766	0.146393	0.707042	0.967575
	cercophora	inoculation*trichoderma	1	1	0.0169098	0.0781482	0.783404	0.955707
	cercophora	fertilization*inoculation*trichoderma	1	1	0.6721	3.10609	0.0970889	0.964532
	chaetomium	fertilization	1	1	0.189783	0.8689	0.365114	0.646939
	chaetomium	inoculation	1	1	0.00947112	0.0433624	0.837672	0.99098
	chaetomium	fertilization*inoculation	1	1	0.368962	1.68925	0.212114	0.831848
	chaetomium	trichoderma	1	1	0.278182	1.27362	0.275726	0.841504
	chaetomium	fertilization*trichoderma	1	1	0.00276545	0.0126613	0.911809	0.974484
	chaetomium	inoculation*trichoderma	1	1	0.0126223	0.0577895	0.813077	0.955707
	chaetomium	fertilization*inoculation*trichoderma	1	1	0.2484	1.13727	0.302058	0.964532
	chaetosphaeronema	fertilization	1	1	0.141227	7.42469	0.0149893	0.180379
	chaetosphaeronema	inoculation	1	1	0.00938978	0.493646	0.492402	0.929164
	chaetosphaeronema	fertilization*inoculation	1	1	0.0892872	4.69407	0.045708	0.782706
	chaetosphaeronema	trichoderma	1	1	0.0106953	0.562279	0.464227	0.841504
	chaetosphaeronema	fertilization*trichoderma	1	1	0.0199838	1.0506	0.320617	0.940179
	chaetosphaeronema	inoculation*trichoderma	1	1	0.0731042	3.84328	0.0675962	0.955707
	chaetosphaeronema	fertilization*inoculation*trichoderma	1	1	0.0125069	0.65752	0.429334	0.964532
	chamonixia	fertilization	1	1	0.00122649	0.460691	0.507001	0.74889
	chamonixia	inoculation	1	1	0.00093116	0.349758	0.562513	0.929164
	chamonixia	fertilization*inoculation	1	1	0.00448018	1.68283	0.212943	0.831848
	chamonixia	trichoderma	1	1	4.49613e-05	0.0168882	0.898222	0.970063
	chamonixia	fertilization*trichoderma	1	1	0.0090521	3.40011	0.0837909	0.940179
	chamonixia	inoculation*trichoderma	1	1	0.00194597	0.730936	0.405201	0.955707
	chamonixia	fertilization*inoculation*trichoderma	1	1	0.0015077	0.566318	0.462655	0.964532
	chrysosporium	fertilization	1	1	0.0649853	17.1354	0.0007701	0.0409436
	chrysosporium	inoculation	1	1	0.0125678	3.31388	0.0874537	0.929164
	chrysosporium	fertilization*inoculation	1	1	0.00765507	2.01849	0.174588	0.831848
	chrysosporium	trichoderma	1	1	0.00792766	2.09037	0.167534	0.841504
	chrysosporium	fertilization*trichoderma	1	1	0.0089173	2.35132	0.144711	0.940179
	chrysosporium	inoculation*trichoderma	1	1	0.00018026	0.0475309	0.830173	0.956048
	chrysosporium	fertilization*inoculation*trichoderma	1	1	1.17167e-06	0.00030895	0.986194	0.996399
	chytridium	fertilization	1	1	0.00018023	0.0329135	0.858316	0.931302
	chytridium	inoculation	1	1	0.0321221	5.86615	0.0276781	0.679178
	chytridium	fertilization*inoculation	1	1	0.00180413	0.32947	0.573953	0.871842
	chytridium	trichoderma	1	1	0.00247648	0.452256	0.510862	0.841504
	chytridium	fertilization*trichoderma	1	1	0.00935635	1.70866	0.209634	0.940179
	chytridium	inoculation*trichoderma	1	1	0.00156076	0.285026	0.600765	0.955707
	chytridium	fertilization*inoculation*trichoderma	1	1	0.00166695	0.304419	0.588749	0.964532
	ciboria	fertilization	1	1	0.127893	4.22011	0.0566605	0.307838
	ciboria	inoculation	1	1	0.00017177	0.00566778	0.940922	0.99098
	ciboria	fertilization*inoculation	1	1	0.0042072	0.138826	0.714341	0.92257
	ciboria	trichoderma	1	1	0.105851	3.49278	0.0800558	0.841504
	ciboria	fertilization*trichoderma	1	1	0.133133	4.39303	0.0523432	0.940179
	ciboria	inoculation*trichoderma	1	1	3.42523e-05	0.00113023	0.973597	0.997411
	ciboria	fertilization*inoculation*trichoderma	1	1	0.00205933	0.0679519	0.797668	0.990101
	circinella_muscae	fertilization	1	1	0.00295316	1.31894	0.267663	0.594603
	circinella_muscae	inoculation	1	1	4.22684e-05	0.0188779	0.892431	0.99098
	circinella_muscae	fertilization*inoculation	1	1	0.00026633	0.118949	0.734669	0.929998
	circinella_muscae	trichoderma	1	1	0.00311887	1.39295	0.255157	0.841504
	circinella_muscae	fertilization*trichoderma	1	1	0.00618865	2.76398	0.115871	0.940179
	circinella_muscae	inoculation*trichoderma	1	1	0.00026633	0.118949	0.734669	0.955707
	circinella_muscae	fertilization*inoculation*trichoderma	1	1	4.22684e-05	0.0188779	0.892431	0.996399
	cladonia	fertilization	1	1	0.00670147	0.15936	0.695024	0.833494
	cladonia	inoculation	1	1	0.126767	3.0145	0.101735	0.929164
	cladonia	fertilization*inoculation	1	1	0.0202051	0.480475	0.498146	0.871842
	cladonia	trichoderma	1	1	0.0162165	0.385626	0.543354	0.841504
	cladonia	fertilization*trichoderma	1	1	0.0378488	0.900041	0.356881	0.940179
	cladonia	inoculation*trichoderma	1	1	0.0251622	0.598355	0.450485	0.955707
	cladonia	fertilization*inoculation*trichoderma	1	1	0.00377403	0.089746	0.768357	0.980914
	cladophialophora	fertilization	1	1	0.741989	2.02209	0.174227	0.475029
	cladophialophora	inoculation	1	1	0.455142	1.24037	0.281852	0.929164
	cladophialophora	fertilization*inoculation	1	1	0.0361826	0.0986058	0.757566	0.934204
	cladophialophora	trichoderma	1	1	0.0061689	0.0168117	0.898452	0.970063
	cladophialophora	fertilization*trichoderma	1	1	0.0308155	0.0839793	0.775697	0.967575
	cladophialophora	inoculation*trichoderma	1	1	0.582421	1.58723	0.22579	0.955707
	cladophialophora	fertilization*inoculation*trichoderma	1	1	0.637385	1.73702	0.206076	0.964532
	cladosporium	fertilization	1	1	2.51486	4.6197	0.0472514	0.301531
	cladosporium	inoculation	1	1	0.638927	1.17368	0.294702	0.929164
	cladosporium	fertilization*inoculation	1	1	0.00111304	0.00204462	0.964494	0.995833
	cladosporium	trichoderma	1	1	0.0258188	0.0474281	0.830354	0.970063
	cladosporium	fertilization*trichoderma	1	1	0.376476	0.691572	0.417869	0.940179
	cladosporium	inoculation*trichoderma	1	1	0.325221	0.597419	0.450833	0.955707
	cladosporium	fertilization*inoculation*trichoderma	1	1	1.57795	2.89864	0.107999	0.964532
	claroideoglomus	fertilization	1	1	0.00780482	0.171858	0.68397	0.829607
	claroideoglomus	inoculation	1	1	0.00700233	0.154188	0.699747	0.94354
	claroideoglomus	fertilization*inoculation	1	1	0.0453409	0.998384	0.332574	0.855668
	claroideoglomus	trichoderma	1	1	0.0666765	1.46818	0.243224	0.841504
	claroideoglomus	fertilization*trichoderma	1	1	0.00437988	0.0964429	0.76015	0.967575
	claroideoglomus	inoculation*trichoderma	1	1	0.00109615	0.0241367	0.878481	0.97643
	claroideoglomus	fertilization*inoculation*trichoderma	1	1	0.0779445	1.7163	0.208668	0.964532
	clavaria	fertilization	1	1	0.140477	11.181	0.00412076	0.077493
	clavaria	inoculation	1	1	0.029897	2.37961	0.142474	0.929164
	clavaria	fertilization*inoculation	1	1	0.103814	8.26287	0.0110076	0.782706
	clavaria	trichoderma	1	1	0.00013654	0.0108675	0.918269	0.970063
	clavaria	fertilization*trichoderma	1	1	0.0381961	3.04016	0.100407	0.940179
	clavaria	inoculation*trichoderma	1	1	0.00154093	0.122648	0.730748	0.955707
	clavaria	fertilization*inoculation*trichoderma	1	1	0.0048343	0.384778	0.543792	0.964532
	clavicorona	fertilization	1	1	0.0646027	2.02484	0.173951	0.475029
	clavicorona	inoculation	1	1	0.00012335	0.00386626	0.95119	0.99098
	clavicorona	fertilization*inoculation	1	1	0.00896472	0.28098	0.603339	0.886936
	clavicorona	trichoderma	1	1	0.0186033	0.583082	0.45622	0.841504
	clavicorona	fertilization*trichoderma	1	1	0.00879032	0.275514	0.606854	0.958348
	clavicorona	inoculation*trichoderma	1	1	0.00532193	0.166805	0.688381	0.955707
	clavicorona	fertilization*inoculation*trichoderma	1	1	0.00012561	0.00393702	0.950746	0.996399
	clavispora	fertilization	1	1	0.0005722	0.328976	0.574237	0.776193
	clavispora	inoculation	1	1	0.0105353	6.05707	0.0255968	0.679178
	clavispora	fertilization*inoculation	1	1	0.00031705	0.182281	0.67511	0.914012
	clavispora	trichoderma	1	1	0.00291548	1.6762	0.213804	0.841504
	clavispora	fertilization*trichoderma	1	1	0.0022607	1.29974	0.271039	0.940179
	clavispora	inoculation*trichoderma	1	1	0.00020932	0.120345	0.733181	0.955707
	clavispora	fertilization*inoculation*trichoderma	1	1	0.0075819	4.35905	0.0531603	0.964532
	clavulina	fertilization	1	1	0.00416641	2.10921	0.165744	0.466506
	clavulina	inoculation	1	1	0.00416641	2.10921	0.165744	0.929164
	clavulina	fertilization*inoculation	1	1	0.00416641	2.10921	0.165744	0.831848
	clavulina	trichoderma	1	1	0.0010416	0.527302	0.478232	0.841504
	clavulina	fertilization*trichoderma	1	1	0.0010416	0.527302	0.478232	0.940179
	clavulina	inoculation*trichoderma	1	1	0.0010416	0.527302	0.478232	0.955707
	clavulina	fertilization*inoculation*trichoderma	1	1	0.00348223	1.76285	0.202902	0.964532
	clitocybe	fertilization	1	1	0.0386824	12.262	0.00295288	0.0627979
	clitocybe	inoculation	1	1	0.00674402	2.13779	0.163072	0.929164
	clitocybe	fertilization*inoculation	1	1	0.00674402	2.13779	0.163072	0.831848
	clitocybe	trichoderma	1	1	0.00130511	0.413706	0.529206	0.841504
	clitocybe	fertilization*trichoderma	1	1	0.00130511	0.413706	0.529206	0.940179
	clitocybe	inoculation*trichoderma	1	1	0.00615128	1.9499	0.18167	0.955707
	clitocybe	fertilization*inoculation*trichoderma	1	1	0.00615128	1.9499	0.18167	0.964532
	clitopilus	fertilization	1	1	0.0221919	1.03138	0.324947	0.611752
	clitopilus	inoculation	1	1	0.0103956	0.483141	0.496974	0.929164
	clitopilus	fertilization*inoculation	1	1	0.00784827	0.364753	0.554346	0.871842
	clitopilus	trichoderma	1	1	0.0180184	0.837415	0.373723	0.841504
	clitopilus	fertilization*trichoderma	1	1	0.00317156	0.1474	0.706086	0.967575
	clitopilus	inoculation*trichoderma	1	1	0.0378736	1.7602	0.203225	0.955707
	clitopilus	fertilization*inoculation*trichoderma	1	1	0.0328491	1.52668	0.234446	0.964532
	clonostachys	fertilization	1	1	0.0179101	4.45078	0.0509878	0.307838
	clonostachys	inoculation	1	1	0.00777685	1.9326	0.183513	0.929164
	clonostachys	fertilization*inoculation	1	1	0.0123227	3.06227	0.0992798	0.831848
	clonostachys	trichoderma	1	1	0.00777685	1.9326	0.183513	0.841504
	clonostachys	fertilization*trichoderma	1	1	0.0123227	3.06227	0.0992798	0.940179
	clonostachys	inoculation*trichoderma	1	1	0.00427263	1.06178	0.318136	0.955707
	clonostachys	fertilization*inoculation*trichoderma	1	1	0.00181002	0.449802	0.511995	0.964532
	clydaea	fertilization	1	1	0.00511013	1.07053	0.316213	0.611752
	clydaea	inoculation	1	1	2.08434e-06	0.00043665	0.983587	0.99098
	clydaea	fertilization*inoculation	1	1	0.0060119	1.25944	0.278317	0.831848
	clydaea	trichoderma	1	1	0.0066182	1.38646	0.256223	0.841504
	clydaea	fertilization*trichoderma	1	1	0.00059817	0.125312	0.727965	0.967575
	clydaea	inoculation*trichoderma	1	1	0.0008754	0.183388	0.674187	0.955707
	clydaea	fertilization*inoculation*trichoderma	1	1	0.00021431	0.0448964	0.83487	0.996399
	colletotrichum	fertilization	1	1	0.0338044	3.46992	0.0809585	0.358691
	colletotrichum	inoculation	1	1	0.00303503	0.311537	0.584465	0.929164
	colletotrichum	fertilization*inoculation	1	1	0.00673304	0.691126	0.418016	0.864017
	colletotrichum	trichoderma	1	1	0.0214621	2.20302	0.157174	0.841504
	colletotrichum	fertilization*trichoderma	1	1	0.0142887	1.46669	0.243453	0.940179
	colletotrichum	inoculation*trichoderma	1	1	0.00670833	0.688589	0.418854	0.955707
	colletotrichum	fertilization*inoculation*trichoderma	1	1	0.0514787	5.28413	0.035334	0.964532
	collybia	fertilization	1	1	0.0806448	1.94393	0.182304	0.484623
	collybia	inoculation	1	1	0.0147485	0.355509	0.559353	0.929164
	collybia	fertilization*inoculation	1	1	0.0230508	0.555634	0.466835	0.869513
	collybia	trichoderma	1	1	0.0510502	1.23055	0.283695	0.841504
	collybia	fertilization*trichoderma	1	1	0.00016573	0.00399483	0.950386	0.989137
	collybia	inoculation*trichoderma	1	1	0.00483693	0.116593	0.737202	0.955707
	collybia	fertilization*inoculation*trichoderma	1	1	0.0175536	0.423127	0.524612	0.964532
	combea	fertilization	1	1	0.063797	2.90886	0.107428	0.409368
	combea	inoculation	1	1	0.0294137	1.34114	0.263828	0.929164
	combea	fertilization*inoculation	1	1	0.0331145	1.50988	0.236925	0.831848
	combea	trichoderma	1	1	0.0066818	0.304661	0.588602	0.845871
	combea	fertilization*trichoderma	1	1	0.00065692	0.0299529	0.864768	0.972794
	combea	inoculation*trichoderma	1	1	9.4296e-07	4.29949e-05	0.994849	0.997411
	combea	fertilization*inoculation*trichoderma	1	1	0.00181272	0.0826521	0.777425	0.984122
	coniocessia	fertilization	1	1	2.61553e-06	0.00127282	0.971982	0.981209
	coniocessia	inoculation	1	1	0.00904418	4.40126	0.0521474	0.844552
	coniocessia	fertilization*inoculation	1	1	9.4121e-05	0.0458031	0.833238	0.956557
	coniocessia	trichoderma	1	1	0.00569538	2.7716	0.115407	0.841504
	coniocessia	fertilization*trichoderma	1	1	0.00160876	0.782889	0.389363	0.940179
	coniocessia	inoculation*trichoderma	1	1	0.00143717	0.699383	0.415307	0.955707
	coniocessia	fertilization*inoculation*trichoderma	1	1	0.00264486	1.2871	0.273295	0.964532
	coniochaeta	fertilization	1	1	0.107781	2.42415	0.139035	0.445075
	coniochaeta	inoculation	1	1	0.0389603	0.876276	0.363139	0.929164
	coniochaeta	fertilization*inoculation	1	1	0.0383717	0.863037	0.366694	0.855668
	coniochaeta	trichoderma	1	1	0.042298	0.951345	0.343894	0.841504
	coniochaeta	fertilization*trichoderma	1	1	0.0699634	1.57358	0.227704	0.940179
	coniochaeta	inoculation*trichoderma	1	1	0.0336897	0.757732	0.396912	0.955707
	coniochaeta	fertilization*inoculation*trichoderma	1	1	0.0129453	0.29116	0.596908	0.964532
	coniosporium	fertilization	1	1	0.0512147	3.74716	0.0707707	0.352395
	coniosporium	inoculation	1	1	0.00020033	0.0146576	0.905144	0.99098
	coniosporium	fertilization*inoculation	1	1	0.00242718	0.177586	0.679063	0.914012
	coniosporium	trichoderma	1	1	0.0116816	0.854694	0.368962	0.841504
	coniosporium	fertilization*trichoderma	1	1	0.00795027	0.581687	0.45675	0.940179
	coniosporium	inoculation*trichoderma	1	1	0.00715812	0.523729	0.479703	0.955707
	coniosporium	fertilization*inoculation*trichoderma	1	1	0.015721	1.15024	0.29941	0.964532
	coniothyrium	fertilization	1	1	0.0284863	0.303253	0.589457	0.778838
	coniothyrium	inoculation	1	1	0.256834	2.73414	0.117707	0.929164
	coniothyrium	fertilization*inoculation	1	1	0.101984	1.08567	0.312921	0.831848
	coniothyrium	trichoderma	1	1	0.00728712	0.0775754	0.784178	0.969584
	coniothyrium	fertilization*trichoderma	1	1	0.124674	1.32722	0.266224	0.940179
	coniothyrium	inoculation*trichoderma	1	1	0.0063836	0.0679569	0.797661	0.955707
	coniothyrium	fertilization*inoculation*trichoderma	1	1	0.107618	1.14565	0.300343	0.964532
	conocybe	fertilization	1	1	0.00093418	0.156498	0.697626	0.833494
	conocybe	inoculation	1	1	0.00085981	0.144039	0.709288	0.950685
	conocybe	fertilization*inoculation	1	1	0.006091	1.02039	0.327459	0.855668
	conocybe	trichoderma	1	1	4.86636e-06	0.00081523	0.977575	0.990402
	conocybe	fertilization*trichoderma	1	1	0.00858061	1.43746	0.248007	0.940179
	conocybe	inoculation*trichoderma	1	1	0.00246875	0.413575	0.52927	0.955707
	conocybe	fertilization*inoculation*trichoderma	1	1	0.0032385	0.542527	0.47205	0.964532
	cookeina	fertilization	1	1	0.00906902	2.90227	0.107796	0.409368
	cookeina	inoculation	1	1	0.00026169	0.0837467	0.775999	0.982613
	cookeina	fertilization*inoculation	1	1	0.00026169	0.0837467	0.775999	0.934204
	cookeina	trichoderma	1	1	0.00195381	0.625259	0.440664	0.841504
	cookeina	fertilization*trichoderma	1	1	0.00195381	0.625259	0.440664	0.940179
	cookeina	inoculation*trichoderma	1	1	0.0012147	0.388728	0.541756	0.955707
	cookeina	fertilization*inoculation*trichoderma	1	1	0.0012147	0.388728	0.541756	0.964532
	coprinellus	fertilization	1	1	0.0488482	3.5365	0.0783623	0.358691
	coprinellus	inoculation	1	1	0.00033092	0.0239581	0.878927	0.99098
	coprinellus	fertilization*inoculation	1	1	0.00694303	0.502659	0.488537	0.871842
	coprinellus	trichoderma	1	1	0.00018305	0.0132526	0.909782	0.970063
	coprinellus	fertilization*trichoderma	1	1	0.0110934	0.803135	0.383443	0.940179
	coprinellus	inoculation*trichoderma	1	1	0.0206585	1.49563	0.239054	0.955707
	coprinellus	fertilization*inoculation*trichoderma	1	1	0.00090242	0.0653334	0.801513	0.991019
	coprinopsis	fertilization	1	1	0.00256071	0.35977	0.557034	0.765502
	coprinopsis	inoculation	1	1	0.00560869	0.788	0.387855	0.929164
	coprinopsis	fertilization*inoculation	1	1	0.0060777	0.853893	0.36918	0.855668
	coprinopsis	trichoderma	1	1	1.0004e-05	0.00140552	0.970558	0.990402
	coprinopsis	fertilization*trichoderma	1	1	0.0124684	1.75176	0.204256	0.940179
	coprinopsis	inoculation*trichoderma	1	1	0.00139538	0.196046	0.663859	0.955707
	coprinopsis	fertilization*inoculation*trichoderma	1	1	0.00863549	1.21325	0.286983	0.964532
	cordyceps	fertilization	1	1	0.0688565	8.84925	0.00893747	0.142553
	cordyceps	inoculation	1	1	0.00472925	0.60779	0.447	0.929164
	cordyceps	fertilization*inoculation	1	1	0.00935477	1.20225	0.289102	0.831848
	cordyceps	trichoderma	1	1	0.00311195	0.399939	0.536054	0.841504
	cordyceps	fertilization*trichoderma	1	1	0.0001791	0.0230174	0.881308	0.972794
	cordyceps	inoculation*trichoderma	1	1	0.00301433	0.387394	0.542442	0.955707
	cordyceps	fertilization*inoculation*trichoderma	1	1	0.0101768	1.30789	0.2696	0.964532
	coriolopsis	fertilization	1	1	0.00273973	0.599039	0.45023	0.705576
	coriolopsis	inoculation	1	1	0.00103037	0.225288	0.641453	0.929164
	coriolopsis	fertilization*inoculation	1	1	0.00035835	0.0783526	0.783129	0.934204
	coriolopsis	trichoderma	1	1	0.00010012	0.0218904	0.884228	0.970063
	coriolopsis	fertilization*trichoderma	1	1	0.000915	0.200064	0.660665	0.967575
	coriolopsis	inoculation*trichoderma	1	1	0.00126995	0.277672	0.605461	0.955707
	coriolopsis	fertilization*inoculation*trichoderma	1	1	0.00751095	1.64226	0.218277	0.964532
	craterellus	fertilization	1	1	0.290803	3.33718	0.0864456	0.367682
	craterellus	inoculation	1	1	0.0204561	0.234749	0.634591	0.929164
	craterellus	fertilization*inoculation	1	1	0.047197	0.541621	0.472414	0.869513
	craterellus	trichoderma	1	1	0.055612	0.638189	0.436066	0.841504
	craterellus	fertilization*trichoderma	1	1	0.100362	1.15173	0.299108	0.940179
	craterellus	inoculation*trichoderma	1	1	0.352765	4.04824	0.0613691	0.955707
	craterellus	fertilization*inoculation*trichoderma	1	1	0.0501957	0.576033	0.458908	0.964532
	cristinia	fertilization	1	1	0.0351839	8.04351	0.0119186	0.175722
	cristinia	inoculation	1	1	0.00696328	1.5919	0.225139	0.929164
	cristinia	fertilization*inoculation	1	1	0.00309707	0.708032	0.412498	0.864017
	cristinia	trichoderma	1	1	0.00080738	0.184579	0.673197	0.898789
	cristinia	fertilization*trichoderma	1	1	6.95268e-05	0.0158948	0.901244	0.974484
	cristinia	inoculation*trichoderma	1	1	0.00042084	0.0962105	0.760429	0.955707
	cristinia	fertilization*inoculation*trichoderma	1	1	0.00077249	0.176602	0.679899	0.964532
	cryptococcus	fertilization	1	1	0.00578976	0.175373	0.680948	0.829093
	cryptococcus	inoculation	1	1	0.21076	6.38395	0.0224368	0.679178
	cryptococcus	fertilization*inoculation	1	1	0.0108202	0.327746	0.574947	0.871842
	cryptococcus	trichoderma	1	1	0.272875	8.26543	0.0109974	0.653964
	cryptococcus	fertilization*trichoderma	1	1	0.0260769	0.789873	0.387305	0.940179
	cryptococcus	inoculation*trichoderma	1	1	0.0303393	0.918982	0.352005	0.955707
	cryptococcus	fertilization*inoculation*trichoderma	1	1	0.0486996	1.47512	0.242162	0.964532
	cylindrocarpon	fertilization	1	1	0.00019434	0.0102376	0.920664	0.964432
	cylindrocarpon	inoculation	1	1	0.00255887	0.134797	0.71832	0.954767
	cylindrocarpon	fertilization*inoculation	1	1	0.0541843	2.85434	0.110515	0.831848
	cylindrocarpon	trichoderma	1	1	0.017464	0.919975	0.351752	0.841504
	cylindrocarpon	fertilization*trichoderma	1	1	0.0109413	0.576368	0.458779	0.940179
	cylindrocarpon	inoculation*trichoderma	1	1	0.00675446	0.355814	0.559186	0.955707
	cylindrocarpon	fertilization*inoculation*trichoderma	1	1	0.00031933	0.0168216	0.898422	0.996399
	cyphellophora	fertilization	1	1	0.0458127	0.260731	0.616591	0.797249
	cyphellophora	inoculation	1	1	0.130614	0.743357	0.401326	0.929164
	cyphellophora	fertilization*inoculation	1	1	0.225217	1.28176	0.274254	0.831848
	cyphellophora	trichoderma	1	1	0.141336	0.804379	0.383084	0.841504
	cyphellophora	fertilization*trichoderma	1	1	0.145358	0.827267	0.376562	0.940179
	cyphellophora	inoculation*trichoderma	1	1	0.0131526	0.0748548	0.787895	0.955707
	cyphellophora	fertilization*inoculation*trichoderma	1	1	0.474485	2.70042	0.119826	0.964532
	dactylaria	fertilization	1	1	0.00187332	0.319875	0.579529	0.776763
	dactylaria	inoculation	1	1	0.00020581	0.0351419	0.853655	0.99098
	dactylaria	fertilization*inoculation	1	1	0.00396805	0.677557	0.422529	0.864017
	dactylaria	trichoderma	1	1	0.00278094	0.474854	0.500634	0.841504
	dactylaria	fertilization*trichoderma	1	1	0.00135671	0.231662	0.636811	0.961178
	dactylaria	inoculation*trichoderma	1	1	0.020974	3.58137	0.0766678	0.955707
	dactylaria	fertilization*inoculation*trichoderma	1	1	9.24221e-05	0.0157813	0.901595	0.996399
	dactylellina	fertilization	1	1	0.492295	15.8387	0.00107683	0.0411496
	dactylellina	inoculation	1	1	0.00247591	0.079658	0.78138	0.982613
	dactylellina	fertilization*inoculation	1	1	0.00498579	0.160409	0.694077	0.920654
	dactylellina	trichoderma	1	1	0.00800902	0.257676	0.618647	0.873223
	dactylellina	fertilization*trichoderma	1	1	0.00471165	0.151589	0.702154	0.967575
	dactylellina	inoculation*trichoderma	1	1	0.00679313	0.218557	0.646446	0.955707
	dactylellina	fertilization*inoculation*trichoderma	1	1	0.00544623	0.175223	0.681076	0.964532
	danielozyma	fertilization	1	1	0.00071573	0.0723711	0.791353	0.897666
	danielozyma	inoculation	1	1	0.00381068	0.385317	0.543513	0.929164
	danielozyma	fertilization*inoculation	1	1	0.0221917	2.24392	0.153609	0.831848
	danielozyma	trichoderma	1	1	0.00342256	0.346072	0.564557	0.845511
	danielozyma	fertilization*trichoderma	1	1	0.00360526	0.364546	0.554457	0.950719
	danielozyma	inoculation*trichoderma	1	1	0.00302646	0.30602	0.58778	0.955707
	danielozyma	fertilization*inoculation*trichoderma	1	1	0.00893571	0.903534	0.355975	0.964532
	delastria	fertilization	1	1	1.03953e-05	0.00798407	0.92991	0.964432
	delastria	inoculation	1	1	0.00038404	0.29496	0.594546	0.929164
	delastria	fertilization*inoculation	1	1	0.00131791	1.01222	0.329346	0.855668
	delastria	trichoderma	1	1	0.00131791	1.01222	0.329346	0.841504
	delastria	fertilization*trichoderma	1	1	0.00038404	0.29496	0.594546	0.958348
	delastria	inoculation*trichoderma	1	1	1.03953e-05	0.00798407	0.92991	0.99193
	delastria	fertilization*inoculation*trichoderma	1	1	0.00349566	2.68484	0.12082	0.964532
	derxomyces	fertilization	1	1	4.81988e-05	0.022387	0.882932	0.945152
	derxomyces	inoculation	1	1	0.00045224	0.210052	0.652891	0.930166
	derxomyces	fertilization*inoculation	1	1	0.00194366	0.902776	0.356171	0.855668
	derxomyces	trichoderma	1	1	0.00025213	0.117107	0.736648	0.936218
	derxomyces	fertilization*trichoderma	1	1	0.00904712	4.20214	0.0571323	0.940179
	derxomyces	inoculation*trichoderma	1	1	0.00045224	0.210052	0.652891	0.955707
	derxomyces	fertilization*inoculation*trichoderma	1	1	0.00194366	0.902776	0.356171	0.964532
	devriesia	fertilization	1	1	0.00931028	1.24603	0.280796	0.601205
	devriesia	inoculation	1	1	0.00570551	0.76359	0.395134	0.929164
	devriesia	fertilization*inoculation	1	1	0.00412369	0.551889	0.468315	0.869513
	devriesia	trichoderma	1	1	6.9156e-05	0.00925541	0.924552	0.970063
	devriesia	fertilization*trichoderma	1	1	0.00067638	0.0905221	0.767389	0.967575
	devriesia	inoculation*trichoderma	1	1	0.00164754	0.220496	0.644998	0.955707
	devriesia	fertilization*inoculation*trichoderma	1	1	0.0117344	1.57046	0.228145	0.964532
	diaporthe	fertilization	1	1	0.0232142	13.1992	0.00223729	0.0548997
	diaporthe	inoculation	1	1	7.71466e-05	0.0438644	0.83675	0.99098
	diaporthe	fertilization*inoculation	1	1	7.71466e-05	0.0438644	0.83675	0.956714
	diaporthe	trichoderma	1	1	0.0167809	9.54135	0.00704158	0.561566
	diaporthe	fertilization*trichoderma	1	1	0.0167809	9.54135	0.00704158	0.940179
	diaporthe	inoculation*trichoderma	1	1	0.00596702	3.39276	0.0840962	0.955707
	diaporthe	fertilization*inoculation*trichoderma	1	1	0.00099884	0.567923	0.462032	0.964532
	dictyosporium	fertilization	1	1	9.34796e-06	0.00774679	0.930956	0.964432
	dictyosporium	inoculation	1	1	9.34796e-06	0.00774679	0.930956	0.99098
	dictyosporium	fertilization*inoculation	1	1	0.00109772	0.909698	0.354383	0.855668
	dictyosporium	trichoderma	1	1	9.34796e-06	0.00774679	0.930956	0.970063
	dictyosporium	fertilization*trichoderma	1	1	0.0095413	7.90701	0.0125288	0.940179
	dictyosporium	inoculation*trichoderma	1	1	0.00109772	0.909698	0.354383	0.955707
	dictyosporium	fertilization*inoculation*trichoderma	1	1	9.34796e-06	0.00774679	0.930956	0.996399
	didymella	fertilization	1	1	0.00036088	0.0947964	0.762138	0.88408
	didymella	inoculation	1	1	0.00414991	1.0901	0.311969	0.929164
	didymella	fertilization*inoculation	1	1	0.0157828	4.14582	0.0586418	0.782706
	didymella	trichoderma	1	1	2.2072e-06	0.00057979	0.981088	0.990402
	didymella	fertilization*trichoderma	1	1	0.00799808	2.10094	0.166527	0.940179
	didymella	inoculation*trichoderma	1	1	0.00227659	0.598014	0.450611	0.955707
	didymella	fertilization*inoculation*trichoderma	1	1	0.00103336	0.271443	0.609501	0.964532
	dipodascus	fertilization	1	1	0.00010124	0.0515519	0.82326	0.914396
	dipodascus	inoculation	1	1	0.00310295	1.57997	0.226805	0.929164
	dipodascus	fertilization*inoculation	1	1	0.00310295	1.57997	0.226805	0.831848
	dipodascus	trichoderma	1	1	0.00310295	1.57997	0.226805	0.841504
	dipodascus	fertilization*trichoderma	1	1	0.00310295	1.57997	0.226805	0.940179
	dipodascus	inoculation*trichoderma	1	1	0.00310295	1.57997	0.226805	0.955707
	dipodascus	fertilization*inoculation*trichoderma	1	1	0.00010124	0.0515519	0.82326	0.994773
	dirinaria	fertilization	1	1	0.00054973	0.0513228	0.823646	0.914396
	dirinaria	inoculation	1	1	0.0043458	0.405721	0.533158	0.929164
	dirinaria	fertilization*inoculation	1	1	0.00511814	0.477826	0.499316	0.871842
	dirinaria	trichoderma	1	1	0.0138485	1.29289	0.272259	0.841504
	dirinaria	fertilization*trichoderma	1	1	0.00018573	0.0173394	0.89688	0.974484
	dirinaria	inoculation*trichoderma	1	1	0.00573669	0.535573	0.474857	0.955707
	dirinaria	fertilization*inoculation*trichoderma	1	1	0.00396568	0.370233	0.551418	0.964532
	diversispora	fertilization	1	1	0.259479	14.4156	0.00158341	0.0505108
	diversispora	inoculation	1	1	0.00544203	0.302337	0.590014	0.929164
	diversispora	fertilization*inoculation	1	1	1.87983e-05	0.00104436	0.974619	0.996486
	diversispora	trichoderma	1	1	0.0240966	1.33871	0.264244	0.841504
	diversispora	fertilization*trichoderma	1	1	0.00315418	0.175234	0.681067	0.967575
	diversispora	inoculation*trichoderma	1	1	0.0018026	0.100145	0.755747	0.955707
	diversispora	fertilization*inoculation*trichoderma	1	1	0.00243437	0.135244	0.717875	0.974478
	dokmaia	fertilization	1	1	0.00160462	0.380031	0.546258	0.757637
	dokmaia	inoculation	1	1	0.00107612	0.254864	0.620553	0.929164
	dokmaia	fertilization*inoculation	1	1	0.00491852	1.16488	0.296458	0.831848
	dokmaia	trichoderma	1	1	0.0002971	0.0703642	0.794194	0.970063
	dokmaia	fertilization*trichoderma	1	1	0.0141877	3.36016	0.0854649	0.940179
	dokmaia	inoculation*trichoderma	1	1	0.00223834	0.530119	0.477078	0.955707
	dokmaia	fertilization*inoculation*trichoderma	1	1	0.00297728	0.705127	0.413438	0.964532
	emericellopsis	fertilization	1	1	0.0135784	0.781923	0.389648	0.654199
	emericellopsis	inoculation	1	1	0.00184582	0.106293	0.74863	0.978742
	emericellopsis	fertilization*inoculation	1	1	0.0700111	4.03164	0.0618477	0.782706
	emericellopsis	trichoderma	1	1	0.0011724	0.0675137	0.798306	0.970063
	emericellopsis	fertilization*trichoderma	1	1	0.00129141	0.0743665	0.78857	0.967575
	emericellopsis	inoculation*trichoderma	1	1	0.00614354	0.35378	0.560299	0.955707
	emericellopsis	fertilization*inoculation*trichoderma	1	1	0.00474309	0.273134	0.608398	0.964532
	emmonsia	fertilization	1	1	0.00190833	1.62854	0.220119	0.545101
	emmonsia	inoculation	1	1	0.00043528	0.371461	0.550767	0.929164
	emmonsia	fertilization*inoculation	1	1	0.00091907	0.784319	0.38894	0.855668
	emmonsia	trichoderma	1	1	0.00190833	1.62854	0.220119	0.841504
	emmonsia	fertilization*trichoderma	1	1	0.0001302	0.111111	0.743211	0.967575
	emmonsia	inoculation*trichoderma	1	1	0.0001302	0.111111	0.743211	0.955707
	emmonsia	fertilization*inoculation*trichoderma	1	1	0.00043528	0.371461	0.550767	0.964532
	endomelanconiopsis	fertilization	1	1	0.00519496	3.33818	0.0864025	0.367682
	endomelanconiopsis	inoculation	1	1	0.0108889	6.99701	0.0176416	0.679178
	endomelanconiopsis	fertilization*inoculation	1	1	0.00519496	3.33818	0.0864025	0.822719
	endomelanconiopsis	trichoderma	1	1	0.00028836	0.185294	0.672605	0.898789
	endomelanconiopsis	fertilization*trichoderma	1	1	0.00242605	1.55894	0.229782	0.940179
	endomelanconiopsis	inoculation*trichoderma	1	1	0.00028836	0.185294	0.672605	0.955707
	endomelanconiopsis	fertilization*inoculation*trichoderma	1	1	0.00242605	1.55894	0.229782	0.964532
	entoloma	fertilization	1	1	7.61988	5.61276	0.0307485	0.233542
	entoloma	inoculation	1	1	0.0624327	0.0459876	0.832908	0.99098
	entoloma	fertilization*inoculation	1	1	0.593662	0.437288	0.517844	0.871842
	entoloma	trichoderma	1	1	0.0705181	0.0519433	0.822603	0.970063
	entoloma	fertilization*trichoderma	1	1	0.0389975	0.0287254	0.867539	0.972794
	entoloma	inoculation*trichoderma	1	1	0.302007	0.222457	0.643542	0.955707
	entoloma	fertilization*inoculation*trichoderma	1	1	0.0969203	0.0713909	0.792736	0.990101
	entrophospora	fertilization	1	1	0.0484264	0.297002	0.593284	0.778838
	entrophospora	inoculation	1	1	0.140283	0.860363	0.367419	0.929164
	entrophospora	fertilization*inoculation	1	1	0.0061413	0.037665	0.84856	0.962724
	entrophospora	trichoderma	1	1	0.106139	0.650956	0.431601	0.841504
	entrophospora	fertilization*trichoderma	1	1	0.00987229	0.0605473	0.808762	0.967575
	entrophospora	inoculation*trichoderma	1	1	0.293733	1.80148	0.19827	0.955707
	entrophospora	fertilization*inoculation*trichoderma	1	1	0.0150373	0.0922247	0.765281	0.980914
	eocronartium	fertilization	1	1	0.0366567	2.39562	0.141226	0.44605
	eocronartium	inoculation	1	1	0.00045514	0.0297449	0.865233	0.99098
	eocronartium	fertilization*inoculation	1	1	0.00535557	0.350002	0.562379	0.871842
	eocronartium	trichoderma	1	1	0.0265235	1.73338	0.206528	0.841504
	eocronartium	fertilization*trichoderma	1	1	0.0353332	2.30913	0.148129	0.940179
	eocronartium	inoculation*trichoderma	1	1	0.0509386	3.32898	0.0867985	0.955707
	eocronartium	fertilization*inoculation*trichoderma	1	1	0.00382748	0.250136	0.623788	0.964532
	eucasphaeria	fertilization	1	1	0.50326	1.38373	0.256672	0.593321
	eucasphaeria	inoculation	1	1	0.467353	1.28501	0.273671	0.929164
	eucasphaeria	fertilization*inoculation	1	1	0.442432	1.21648	0.286365	0.831848
	eucasphaeria	trichoderma	1	1	0.329094	0.904856	0.355632	0.841504
	eucasphaeria	fertilization*trichoderma	1	1	0.211943	0.582746	0.456347	0.940179
	eucasphaeria	inoculation*trichoderma	1	1	0.331367	0.911108	0.354021	0.955707
	eucasphaeria	fertilization*inoculation*trichoderma	1	1	0.447816	1.23129	0.283557	0.964532
	eurotium	fertilization	1	1	0.0135056	3.67186	0.0733801	0.352395
	eurotium	inoculation	1	1	1.02758e-05	0.00279376	0.958501	0.99098
	eurotium	fertilization*inoculation	1	1	0.00816445	2.21973	0.155705	0.831848
	eurotium	trichoderma	1	1	0.00625078	1.69945	0.210807	0.841504
	eurotium	fertilization*trichoderma	1	1	0.00292387	0.794935	0.385824	0.940179
	eurotium	inoculation*trichoderma	1	1	0.00555848	1.51123	0.236725	0.955707
	eurotium	fertilization*inoculation*trichoderma	1	1	0.00113828	0.309472	0.585701	0.964532
	exidia	fertilization	1	1	0.018972	1.30407	0.270274	0.594603
	exidia	inoculation	1	1	0.00034418	0.0236578	0.879682	0.99098
	exidia	fertilization*inoculation	1	1	0.00196206	0.134865	0.718253	0.923881
	exidia	trichoderma	1	1	0.00350072	0.240627	0.630413	0.883199
	exidia	fertilization*trichoderma	1	1	0.00405521	0.27874	0.604774	0.958348
	exidia	inoculation*trichoderma	1	1	0.0315612	2.1694	0.16018	0.955707
	exidia	fertilization*inoculation*trichoderma	1	1	0.00326122	0.224164	0.642281	0.964532
	exobasidium	fertilization	1	1	0.00039117	0.0419795	0.840243	0.919757
	exobasidium	inoculation	1	1	0.00655904	0.703897	0.413837	0.929164
	exobasidium	fertilization*inoculation	1	1	0.0106596	1.14396	0.300688	0.831848
	exobasidium	trichoderma	1	1	0.00793115	0.851148	0.369931	0.841504
	exobasidium	fertilization*trichoderma	1	1	0.00203914	0.218835	0.646238	0.963216
	exobasidium	inoculation*trichoderma	1	1	0.00634096	0.680493	0.421546	0.955707
	exobasidium	fertilization*inoculation*trichoderma	1	1	0.0012277	0.131753	0.721372	0.975074
	exophiala	fertilization	1	1	0.102542	1.22943	0.283907	0.601205
	exophiala	inoculation	1	1	0.00634319	0.0760517	0.786251	0.982613
	exophiala	fertilization*inoculation	1	1	2.03311e-05	0.00024376	0.987736	0.999249
	exophiala	trichoderma	1	1	0.0141318	0.169434	0.686077	0.911911
	exophiala	fertilization*trichoderma	1	1	0.0586118	0.702726	0.414218	0.940179
	exophiala	inoculation*trichoderma	1	1	0.205479	2.46359	0.136075	0.955707
	exophiala	fertilization*inoculation*trichoderma	1	1	0.00087489	0.0104896	0.919697	0.996399
	filobasidiella	fertilization	1	1	0.048067	2.09549	0.167044	0.466506
	filobasidiella	inoculation	1	1	0.0383941	1.6738	0.214115	0.929164
	filobasidiella	fertilization*inoculation	1	1	0.0610866	2.66309	0.122224	0.831848
	filobasidiella	trichoderma	1	1	0.00070747	0.0308424	0.862796	0.970063
	filobasidiella	fertilization*trichoderma	1	1	0.0134325	0.585594	0.455269	0.940179
	filobasidiella	inoculation*trichoderma	1	1	0.00776987	0.338729	0.568674	0.955707
	filobasidiella	fertilization*inoculation*trichoderma	1	1	0.00320664	0.139794	0.713394	0.972533
	flammulina	fertilization	1	1	15.2165	6.31817	0.023035	0.205962
	flammulina	inoculation	1	1	3.83015	1.59035	0.225355	0.929164
	flammulina	fertilization*inoculation	1	1	3.1735	1.3177	0.26788	0.831848
	flammulina	trichoderma	1	1	0.541061	0.224658	0.641917	0.886456
	flammulina	fertilization*trichoderma	1	1	0.611154	0.253763	0.621303	0.961178
	flammulina	inoculation*trichoderma	1	1	2.06459	0.857258	0.368263	0.955707
	flammulina	fertilization*inoculation*trichoderma	1	1	2.00937	0.834326	0.374584	0.964532
	funneliformis	fertilization	1	1	0.15514	11.1741	0.00412972	0.077493
	funneliformis	inoculation	1	1	0.0256854	1.85002	0.192638	0.929164
	funneliformis	fertilization*inoculation	1	1	0.00078676	0.0566674	0.814865	0.952168
	funneliformis	trichoderma	1	1	0.0485766	3.49878	0.0798208	0.841504
	funneliformis	fertilization*trichoderma	1	1	0.00568361	0.409368	0.531346	0.940179
	funneliformis	inoculation*trichoderma	1	1	0.0125095	0.901013	0.356629	0.955707
	funneliformis	fertilization*inoculation*trichoderma	1	1	0.0453009	3.26285	0.0897104	0.964532
	fusarium	fertilization	1	1	1.16758	5.78687	0.0285992	0.228078
	fusarium	inoculation	1	1	0.079116	0.392124	0.540017	0.929164
	fusarium	fertilization*inoculation	1	1	0.00653181	0.0323737	0.859469	0.964058
	fusarium	trichoderma	1	1	2.39734	11.882	0.00331433	0.352424
	fusarium	fertilization*trichoderma	1	1	0.146049	0.723866	0.407432	0.940179
	fusarium	inoculation*trichoderma	1	1	0.614187	3.04411	0.100205	0.955707
	fusarium	fertilization*inoculation*trichoderma	1	1	0.0543024	0.26914	0.61101	0.964532
	gaertneriomyces	fertilization	1	1	0.00298626	0.306535	0.587469	0.778838
	gaertneriomyces	inoculation	1	1	0.00023701	0.0243283	0.878004	0.99098
	gaertneriomyces	fertilization*inoculation	1	1	0.00409541	0.420388	0.52594	0.871842
	gaertneriomyces	trichoderma	1	1	0.00583311	0.59876	0.450334	0.841504
	gaertneriomyces	fertilization*trichoderma	1	1	0.00030643	0.0314542	0.861457	0.972794
	gaertneriomyces	inoculation*trichoderma	1	1	0.00462217	0.474458	0.50081	0.955707
	gaertneriomyces	fertilization*inoculation*trichoderma	1	1	0.00317804	0.326221	0.575829	0.964532
	gaeumannomyces	fertilization	1	1	0.0364469	6.6216	0.0204195	0.205962
	gaeumannomyces	inoculation	1	1	0.0098172	1.78357	0.200401	0.929164
	gaeumannomyces	fertilization*inoculation	1	1	5.80921e-06	0.00105541	0.974485	0.996486
	gaeumannomyces	trichoderma	1	1	0.00078701	0.142983	0.710303	0.919673
	gaeumannomyces	fertilization*trichoderma	1	1	0.00051377	0.0933403	0.763912	0.967575
	gaeumannomyces	inoculation*trichoderma	1	1	0.0151273	2.74829	0.116832	0.955707
	gaeumannomyces	fertilization*inoculation*trichoderma	1	1	0.0097417	1.76985	0.202052	0.964532
	galactomyces	fertilization	1	1	0.0166003	2.65621	0.122672	0.429062
	galactomyces	inoculation	1	1	0.00095514	0.152832	0.701	0.94354
	galactomyces	fertilization*inoculation	1	1	6.53564e-05	0.0104577	0.919819	0.98163
	galactomyces	trichoderma	1	1	6.53564e-05	0.0104577	0.919819	0.970063
	galactomyces	fertilization*trichoderma	1	1	0.00095514	0.152832	0.701	0.967575
	galactomyces	inoculation*trichoderma	1	1	0.0166003	2.65621	0.122672	0.955707
	galactomyces	fertilization*inoculation*trichoderma	1	1	0.0230017	3.6805	0.073075	0.964532
	gammamyces	fertilization	1	1	0.00445035	1.04166	0.322621	0.611752
	gammamyces	inoculation	1	1	0.00900967	2.10882	0.16578	0.929164
	gammamyces	fertilization*inoculation	1	1	0.018272	4.27679	0.055201	0.782706
	gammamyces	trichoderma	1	1	0.00641267	1.50096	0.238253	0.841504
	gammamyces	fertilization*trichoderma	1	1	0.00027531	0.064439	0.802846	0.967575
	gammamyces	inoculation*trichoderma	1	1	5.31381e-05	0.0124376	0.912588	0.987706
	gammamyces	fertilization*inoculation*trichoderma	1	1	0.00269058	0.629763	0.439053	0.964532
	ganoderma	fertilization	1	1	0.00088392	0.300698	0.591015	0.778838
	ganoderma	inoculation	1	1	0.00153535	0.522308	0.480291	0.929164
	ganoderma	fertilization*inoculation	1	1	0.00733261	2.49447	0.133811	0.831848
	ganoderma	trichoderma	1	1	0.0015002	0.510352	0.485279	0.841504
	ganoderma	fertilization*trichoderma	1	1	0.00284695	0.9685	0.339703	0.940179
	ganoderma	inoculation*trichoderma	1	1	0.0117618	4.00122	0.062736	0.955707
	ganoderma	fertilization*inoculation*trichoderma	1	1	6.46752e-06	0.00220018	0.963169	0.996399
	gelasinospora	fertilization	1	1	0.208632	3.79401	0.0692019	0.350403
	gelasinospora	inoculation	1	1	0.00140293	0.0255126	0.875095	0.99098
	gelasinospora	fertilization*inoculation	1	1	1.824e-05	0.00033171	0.985694	0.999249
	gelasinospora	trichoderma	1	1	0.0893143	1.6242	0.220707	0.841504
	gelasinospora	fertilization*trichoderma	1	1	0.115996	2.10941	0.165725	0.940179
	gelasinospora	inoculation*trichoderma	1	1	0.0134155	0.243964	0.62807	0.955707
	gelasinospora	fertilization*inoculation*trichoderma	1	1	0.0125238	0.227748	0.639652	0.964532
	geoglossum	fertilization	1	1	0.101284	17.3659	0.00072662	0.0409436
	geoglossum	inoculation	1	1	0.00504508	0.86502	0.366159	0.929164
	geoglossum	fertilization*inoculation	1	1	0.0221845	3.80372	0.0688821	0.784764
	geoglossum	trichoderma	1	1	0.00295922	0.507382	0.486532	0.841504
	geoglossum	fertilization*trichoderma	1	1	0.00751214	1.28802	0.27313	0.940179
	geoglossum	inoculation*trichoderma	1	1	2.22575e-05	0.00381622	0.951507	0.99193
	geoglossum	fertilization*inoculation*trichoderma	1	1	0.00682834	1.17077	0.295281	0.964532
	geomyces	fertilization	1	1	0.309039	3.82131	0.0683067	0.350403
	geomyces	inoculation	1	1	0.12174	1.50533	0.237601	0.929164
	geomyces	fertilization*inoculation	1	1	0.146693	1.81388	0.196812	0.831848
	geomyces	trichoderma	1	1	0.0855205	1.05747	0.319088	0.841504
	geomyces	fertilization*trichoderma	1	1	0.21276	2.63081	0.124345	0.940179
	geomyces	inoculation*trichoderma	1	1	0.048126	0.595085	0.451703	0.955707
	geomyces	fertilization*inoculation*trichoderma	1	1	0.0143094	0.176938	0.679613	0.964532
	geopora	fertilization	1	1	0.0559534	0.607748	0.447016	0.705576
	geopora	inoculation	1	1	0.0381411	0.414276	0.528926	0.929164
	geopora	fertilization*inoculation	1	1	0.0272238	0.295697	0.59409	0.877383
	geopora	trichoderma	1	1	0.04263	0.463033	0.505938	0.841504
	geopora	fertilization*trichoderma	1	1	0.0542322	0.589053	0.453964	0.940179
	geopora	inoculation*trichoderma	1	1	0.0718337	0.780235	0.390149	0.955707
	geopora	fertilization*inoculation*trichoderma	1	1	0.0616908	0.670065	0.425053	0.964532
	geosmithia	fertilization	1	1	0.00878914	1.05988	0.318555	0.611752
	geosmithia	inoculation	1	1	0.0221549	2.67165	0.121668	0.929164
	geosmithia	fertilization*inoculation	1	1	0.0363177	4.37954	0.052666	0.782706
	geosmithia	trichoderma	1	1	0.00449086	0.541551	0.472442	0.841504
	geosmithia	fertilization*trichoderma	1	1	0.00041432	0.049963	0.825957	0.972252
	geosmithia	inoculation*trichoderma	1	1	0.0008885	0.107144	0.747663	0.955707
	geosmithia	fertilization*inoculation*trichoderma	1	1	0.0198851	2.39793	0.141047	0.964532
	gigaspora	fertilization	1	1	0.282593	0.195417	0.664363	0.818269
	gigaspora	inoculation	1	1	1.00679	0.696213	0.416344	0.929164
	gigaspora	fertilization*inoculation	1	1	0.00913668	0.00631814	0.937631	0.987143
	gigaspora	trichoderma	1	1	3.6218	2.50452	0.133084	0.841504
	gigaspora	fertilization*trichoderma	1	1	0.665744	0.460372	0.507146	0.940179
	gigaspora	inoculation*trichoderma	1	1	0.659791	0.456255	0.509025	0.955707
	gigaspora	fertilization*inoculation*trichoderma	1	1	0.0239461	0.0165591	0.899213	0.996399
	gliomastix	fertilization	1	1	0.0390349	0.742736	0.401518	0.663649
	gliomastix	inoculation	1	1	0.0171586	0.326484	0.575676	0.929164
	gliomastix	fertilization*inoculation	1	1	0.058983	1.1223	0.305156	0.831848
	gliomastix	trichoderma	1	1	0.0676878	1.28793	0.273147	0.841504
	gliomastix	fertilization*trichoderma	1	1	0.00462998	0.0880968	0.770429	0.967575
	gliomastix	inoculation*trichoderma	1	1	0.0387283	0.736901	0.403332	0.955707
	gliomastix	fertilization*inoculation*trichoderma	1	1	0.0575739	1.09548	0.310814	0.964532
	glomus	fertilization	1	1	0.00395495	0.0502089	0.825536	0.914396
	glomus	inoculation	1	1	0.145442	1.84641	0.19305	0.929164
	glomus	fertilization*inoculation	1	1	0.00062233	0.00790057	0.930276	0.987143
	glomus	trichoderma	1	1	0.0542457	0.68866	0.418831	0.841504
	glomus	fertilization*trichoderma	1	1	0.110302	1.4003	0.253958	0.940179
	glomus	inoculation*trichoderma	1	1	0.0219995	0.279287	0.604423	0.955707
	glomus	fertilization*inoculation*trichoderma	1	1	0.483342	6.13612	0.0247882	0.964532
	graphium	fertilization	1	1	0.0013151	0.806675	0.382422	0.649748
	graphium	inoculation	1	1	0.00415673	2.54971	0.129874	0.929164
	graphium	fertilization*inoculation	1	1	0.00052423	0.321559	0.578542	0.871842
	graphium	trichoderma	1	1	8.7943e-05	0.0539437	0.819283	0.970063
	graphium	fertilization*trichoderma	1	1	0.00103677	0.635946	0.436858	0.940179
	graphium	inoculation*trichoderma	1	1	0.00173486	1.06415	0.317612	0.955707
	graphium	fertilization*inoculation*trichoderma	1	1	0.00415673	2.54971	0.129874	0.964532
	gymnascella	fertilization	1	1	0.00395143	1.14342	0.300799	0.611311
	gymnascella	inoculation	1	1	2.62285e-07	7.58968e-05	0.993157	0.99628
	gymnascella	fertilization*inoculation	1	1	0.00151328	0.437893	0.517559	0.871842
	gymnascella	trichoderma	1	1	0.0102514	2.96642	0.10428	0.841504
	gymnascella	fertilization*trichoderma	1	1	0.00395143	1.14342	0.300799	0.940179
	gymnascella	inoculation*trichoderma	1	1	2.62285e-07	7.58968e-05	0.993157	0.997411
	gymnascella	fertilization*inoculation*trichoderma	1	1	0.0052292	1.51316	0.236438	0.964532
	gymnoascus	fertilization	1	1	0.0396046	4.20961	0.0569356	0.307838
	gymnoascus	inoculation	1	1	0.00368921	0.39213	0.540013	0.929164
	gymnoascus	fertilization*inoculation	1	1	0.00190207	0.202173	0.659004	0.914012
	gymnoascus	trichoderma	1	1	7.21467e-05	0.00766855	0.931305	0.970063
	gymnoascus	fertilization*trichoderma	1	1	0.00090173	0.0958456	0.760869	0.967575
	gymnoascus	inoculation*trichoderma	1	1	1.76187e-05	0.00187271	0.966018	0.997411
	gymnoascus	fertilization*inoculation*trichoderma	1	1	0.00365491	0.388484	0.541881	0.964532
	hannaella	fertilization	1	1	0.00379447	0.0372619	0.849362	0.924732
	hannaella	inoculation	1	1	0.00047664	0.0046806	0.946303	0.99098
	hannaella	fertilization*inoculation	1	1	0.0166537	0.16354	0.691272	0.920654
	hannaella	trichoderma	1	1	0.00839917	0.0824802	0.77765	0.969025
	hannaella	fertilization*trichoderma	1	1	0.0718388	0.70546	0.41333	0.940179
	hannaella	inoculation*trichoderma	1	1	0.0332354	0.326373	0.57574	0.955707
	hannaella	fertilization*inoculation*trichoderma	1	1	0.173117	1.70002	0.210734	0.964532
	harzia	fertilization	1	1	0.00012203	0.112509	0.741663	0.868883
	harzia	inoculation	1	1	0.00114703	1.05753	0.319075	0.929164
	harzia	fertilization*inoculation	1	1	0.0124956	11.5206	0.00370519	0.590978
	harzia	trichoderma	1	1	0.00059609	0.549582	0.469231	0.841504
	harzia	fertilization*trichoderma	1	1	0.00321363	2.96288	0.104471	0.940179
	harzia	inoculation*trichoderma	1	1	0.00632183	5.82856	0.0281105	0.955707
	harzia	fertilization*inoculation*trichoderma	1	1	2.54069e-06	0.00234245	0.961997	0.996399
	hebeloma	fertilization	1	1	0.261584	4.79052	0.0437928	0.297232
	hebeloma	inoculation	1	1	0.0389252	0.712858	0.410944	0.929164
	hebeloma	fertilization*inoculation	1	1	0.045953	0.84156	0.372573	0.855668
	hebeloma	trichoderma	1	1	0.0443789	0.812734	0.380684	0.841504
	hebeloma	fertilization*trichoderma	1	1	0.085429	1.56451	0.228989	0.940179
	hebeloma	inoculation*trichoderma	1	1	0.265385	4.86014	0.042468	0.955707
	hebeloma	fertilization*inoculation*trichoderma	1	1	0.204704	3.74885	0.0707133	0.964532
	helicoma	fertilization	1	1	1.2228	3.68305	0.0729853	0.352395
	helicoma	inoculation	1	1	0.611097	1.84061	0.193714	0.929164
	helicoma	fertilization*inoculation	1	1	0.526439	1.58562	0.226014	0.831848
	helicoma	trichoderma	1	1	0.851937	2.56601	0.128739	0.841504
	helicoma	fertilization*trichoderma	1	1	0.314172	0.946278	0.345146	0.940179
	helicoma	inoculation*trichoderma	1	1	0.11819	0.355985	0.559093	0.955707
	helicoma	fertilization*inoculation*trichoderma	1	1	0.553108	1.66594	0.215142	0.964532
	helminthosporium	fertilization	1	1	0.00097182	0.522993	0.480007	0.725698
	helminthosporium	inoculation	1	1	0.00083953	0.451799	0.511072	0.929164
	helminthosporium	fertilization*inoculation	1	1	0.00833989	4.48816	0.0501322	0.782706
	helminthosporium	trichoderma	1	1	0.00079353	0.427042	0.522725	0.841504
	helminthosporium	fertilization*trichoderma	1	1	5.87227e-07	0.00031602	0.986037	0.989137
	helminthosporium	inoculation*trichoderma	1	1	0.00182128	0.98013	0.336903	0.955707
	helminthosporium	fertilization*inoculation*trichoderma	1	1	0.00974689	5.24535	0.0359256	0.964532
	heydenia	fertilization	1	1	0.00016674	0.0894389	0.768741	0.886199
	heydenia	inoculation	1	1	0.00064903	0.348137	0.56341	0.929164
	heydenia	fertilization*inoculation	1	1	0.00298546	1.6014	0.223823	0.831848
	heydenia	trichoderma	1	1	0.00040667	0.218139	0.646758	0.886735
	heydenia	fertilization*trichoderma	1	1	0.00083024	0.445341	0.514066	0.940179
	heydenia	inoculation*trichoderma	1	1	0.0018479	0.991213	0.334265	0.955707
	heydenia	fertilization*inoculation*trichoderma	1	1	0.00016674	0.0894389	0.768741	0.980914
	humicola	fertilization	1	1	0.094431	1.06856	0.316643	0.611752
	humicola	inoculation	1	1	0.00032654	0.00369507	0.952282	0.99098
	humicola	fertilization*inoculation	1	1	0.0832217	0.941721	0.346278	0.855668
	humicola	trichoderma	1	1	0.129059	1.46041	0.244423	0.841504
	humicola	fertilization*trichoderma	1	1	0.0385759	0.436518	0.518208	0.940179
	humicola	inoculation*trichoderma	1	1	0.0106011	0.11996	0.733591	0.955707
	humicola	fertilization*inoculation*trichoderma	1	1	0.262661	2.97222	0.103969	0.964532
	hydnobolites	fertilization	1	1	0.0618536	0.754132	0.39801	0.661277
	hydnobolites	inoculation	1	1	0.00831342	0.101359	0.754323	0.980373
	hydnobolites	fertilization*inoculation	1	1	0.0661945	0.807056	0.382312	0.855668
	hydnobolites	trichoderma	1	1	0.0624835	0.761812	0.395673	0.841504
	hydnobolites	fertilization*trichoderma	1	1	0.0525932	0.641227	0.434997	0.940179
	hydnobolites	inoculation*trichoderma	1	1	0.128488	1.56655	0.228699	0.955707
	hydnobolites	fertilization*inoculation*trichoderma	1	1	0.0269901	0.329068	0.574184	0.964532
	hydnum	fertilization	1	1	6.38567e-06	0.00311251	0.9562	0.968342
	hydnum	inoculation	1	1	0.00045936	0.2239	0.642476	0.929164
	hydnum	fertilization*inoculation	1	1	0.00014352	0.0699524	0.794783	0.934204
	hydnum	trichoderma	1	1	0.0005861	0.285679	0.600352	0.851166
	hydnum	fertilization*trichoderma	1	1	0.00014352	0.0699524	0.794783	0.967575
	hydnum	inoculation*trichoderma	1	1	0.00014352	0.0699524	0.794783	0.955707
	hydnum	fertilization*inoculation*trichoderma	1	1	0.00449901	2.19292	0.15807	0.964532
	hydropisphaera	fertilization	1	1	0.0452375	1.34707	0.262816	0.594603
	hydropisphaera	inoculation	1	1	0.130086	3.87367	0.0666276	0.924095
	hydropisphaera	fertilization*inoculation	1	1	0.196225	5.84313	0.027942	0.782706
	hydropisphaera	trichoderma	1	1	0.0127942	0.380983	0.545762	0.841504
	hydropisphaera	fertilization*trichoderma	1	1	0.0482189	1.43585	0.248261	0.940179
	hydropisphaera	inoculation*trichoderma	1	1	0.00660339	0.196634	0.663389	0.955707
	hydropisphaera	fertilization*inoculation*trichoderma	1	1	0.0490638	1.46101	0.24433	0.964532
	hydropus	fertilization	1	1	0.025512	2.47503	0.135231	0.445075
	hydropus	inoculation	1	1	0.0484647	4.70177	0.0455515	0.807273
	hydropus	fertilization*inoculation	1	1	0.00204498	0.198393	0.661989	0.914012
	hydropus	trichoderma	1	1	0.00194901	0.189082	0.669489	0.898789
	hydropus	fertilization*trichoderma	1	1	0.0227915	2.21111	0.156461	0.940179
	hydropus	inoculation*trichoderma	1	1	0.00345036	0.334735	0.57094	0.955707
	hydropus	fertilization*inoculation*trichoderma	1	1	0.00128533	0.124696	0.728606	0.976678
	hygrocybe	fertilization	1	1	25.6103	26.8782	9.03962e-05	0.0144182
	hygrocybe	inoculation	1	1	0.215341	0.226003	0.640929	0.929164
	hygrocybe	fertilization*inoculation	1	1	0.327232	0.343433	0.566031	0.871842
	hygrocybe	trichoderma	1	1	5.44446	5.71401	0.0294768	0.665599
	hygrocybe	fertilization*trichoderma	1	1	4.54563	4.77068	0.044179	0.940179
	hygrocybe	inoculation*trichoderma	1	1	0.394135	0.413648	0.529234	0.955707
	hygrocybe	fertilization*inoculation*trichoderma	1	1	0.21729	0.228048	0.639433	0.964532
	hygrophorus	fertilization	1	1	0.10781	0.422886	0.524729	0.754002
	hygrophorus	inoculation	1	1	0.143738	0.563815	0.463628	0.929164
	hygrophorus	fertilization*inoculation	1	1	0.0259412	0.101755	0.753861	0.934204
	hygrophorus	trichoderma	1	1	0.245906	0.964567	0.340658	0.841504
	hygrophorus	fertilization*trichoderma	1	1	0.194994	0.764868	0.394748	0.940179
	hygrophorus	inoculation*trichoderma	1	1	0.982899	3.85543	0.067207	0.955707
	hygrophorus	fertilization*inoculation*trichoderma	1	1	0.00988856	0.038788	0.846349	0.996399
	hyphoderma	fertilization	1	1	0.45151	3.09267	0.0977538	0.384981
	hyphoderma	inoculation	1	1	0.00513885	0.0351991	0.853538	0.99098
	hyphoderma	fertilization*inoculation	1	1	0.0535705	0.366937	0.553175	0.871842
	hyphoderma	trichoderma	1	1	0.368018	2.52078	0.131918	0.841504
	hyphoderma	fertilization*trichoderma	1	1	0.0998789	0.684132	0.420333	0.940179
	hyphoderma	inoculation*trichoderma	1	1	0.174602	1.19595	0.290324	0.955707
	hyphoderma	fertilization*inoculation*trichoderma	1	1	0.0220306	0.150901	0.702796	0.966344
	hyphodontia	fertilization	1	1	0.0112469	5.89782	0.0273197	0.223461
	hyphodontia	inoculation	1	1	0.00024476	0.128352	0.72483	0.959422
	hyphodontia	fertilization*inoculation	1	1	0.00640682	3.3597	0.0854845	0.822719
	hyphodontia	trichoderma	1	1	8.79014e-05	0.046095	0.832716	0.970063
	hyphodontia	fertilization*trichoderma	1	1	0.00080007	0.419554	0.526346	0.940179
	hyphodontia	inoculation*trichoderma	1	1	0.00659037	3.45595	0.0815163	0.955707
	hyphodontia	fertilization*inoculation*trichoderma	1	1	0.00084176	0.441416	0.515902	0.964532
	hypochnicium	fertilization	1	1	0.111058	0.163833	0.691012	0.833494
	hypochnicium	inoculation	1	1	0.0444311	0.0655446	0.8012	0.990631
	hypochnicium	fertilization*inoculation	1	1	0.00010595	0.0001563	0.99018	0.999249
	hypochnicium	trichoderma	1	1	0.826786	1.21967	0.285757	0.841504
	hypochnicium	fertilization*trichoderma	1	1	0.833627	1.22976	0.283844	0.940179
	hypochnicium	inoculation*trichoderma	1	1	2.44207	3.60254	0.0758833	0.955707
	hypochnicium	fertilization*inoculation*trichoderma	1	1	0.308156	0.454591	0.509788	0.964532
	ilyonectria	fertilization	1	1	1.21103	15.5943	0.00114898	0.0411496
	ilyonectria	inoculation	1	1	0.0380799	0.490352	0.493828	0.929164
	ilyonectria	fertilization*inoculation	1	1	0.220789	2.84308	0.111166	0.831848
	ilyonectria	trichoderma	1	1	0.294304	3.78974	0.0693432	0.841504
	ilyonectria	fertilization*trichoderma	1	1	0.224336	2.88876	0.108554	0.940179
	ilyonectria	inoculation*trichoderma	1	1	0.0104128	0.134085	0.71903	0.955707
	ilyonectria	fertilization*inoculation*trichoderma	1	1	0.0139641	0.179815	0.677178	0.964532
	inocephalus	fertilization	1	1	0.0603566	2.41777	0.139522	0.445075
	inocephalus	inoculation	1	1	0.00185675	0.0743776	0.788555	0.982613
	inocephalus	fertilization*inoculation	1	1	0.00227782	0.0912449	0.766492	0.934204
	inocephalus	trichoderma	1	1	0.0114549	0.458861	0.507834	0.841504
	inocephalus	fertilization*trichoderma	1	1	0.0361129	1.44661	0.246569	0.940179
	inocephalus	inoculation*trichoderma	1	1	0.0176257	0.706051	0.413139	0.955707
	inocephalus	fertilization*inoculation*trichoderma	1	1	4.6058e-10	1.84501e-08	0.999893	0.999893
	inocybe	fertilization	1	1	1.03274	15.5554	0.00116096	0.0411496
	inocybe	inoculation	1	1	0.0435446	0.655879	0.429899	0.929164
	inocybe	fertilization*inoculation	1	1	0.00036931	0.00556269	0.941471	0.987925
	inocybe	trichoderma	1	1	0.0380627	0.573309	0.459953	0.841504
	inocybe	fertilization*trichoderma	1	1	0.00083082	0.012514	0.912321	0.974484
	inocybe	inoculation*trichoderma	1	1	0.105444	1.58823	0.22565	0.955707
	inocybe	fertilization*inoculation*trichoderma	1	1	0.0174667	0.263088	0.615015	0.964532
	isaria	fertilization	1	1	0.0120262	1.69969	0.210775	0.533629
	isaria	inoculation	1	1	0.00049707	0.0702524	0.794354	0.985988
	isaria	fertilization*inoculation	1	1	0.00049707	0.0702524	0.794354	0.934204
	isaria	trichoderma	1	1	0.0120262	1.69969	0.210775	0.841504
	isaria	fertilization*trichoderma	1	1	0.0241199	3.40894	0.0834263	0.940179
	isaria	inoculation*trichoderma	1	1	0.00049707	0.0702524	0.794354	0.955707
	isaria	fertilization*inoculation*trichoderma	1	1	0.00049707	0.0702524	0.794354	0.990101
	kernia	fertilization	1	1	0.00321363	2.21822	0.155837	0.460296
	kernia	inoculation	1	1	0.00114703	0.791742	0.386757	0.929164
	kernia	fertilization*inoculation	1	1	0.00059609	0.411456	0.530314	0.871842
	kernia	trichoderma	1	1	0.00059609	0.411456	0.530314	0.841504
	kernia	fertilization*trichoderma	1	1	0.00114703	0.791742	0.386757	0.940179
	kernia	inoculation*trichoderma	1	1	0.00012203	0.0842322	0.77537	0.955707
	kernia	fertilization*inoculation*trichoderma	1	1	0.00437472	3.01967	0.101466	0.964532
	knufia	fertilization	1	1	6.50331e-05	0.00038617	0.984565	0.987661
	knufia	inoculation	1	1	0.0501586	0.297843	0.592766	0.929164
	knufia	fertilization*inoculation	1	1	0.0807025	0.479214	0.498703	0.871842
	knufia	trichoderma	1	1	0.349031	2.07255	0.169249	0.841504
	knufia	fertilization*trichoderma	1	1	0.0179434	0.106549	0.748339	0.967575
	knufia	inoculation*trichoderma	1	1	0.155767	0.924951	0.350489	0.955707
	knufia	fertilization*inoculation*trichoderma	1	1	0.291605	1.73156	0.206755	0.964532
	kurtzmanomyces	fertilization	1	1	0.00112204	1.01668	0.328314	0.612469
	kurtzmanomyces	inoculation	1	1	0.00015063	0.136482	0.716648	0.954767
	kurtzmanomyces	fertilization*inoculation	1	1	0.00746236	6.76163	0.0193285	0.782706
	kurtzmanomyces	trichoderma	1	1	0.00141612	1.28315	0.274005	0.841504
	kurtzmanomyces	fertilization*trichoderma	1	1	0.00112712	1.02128	0.327255	0.940179
	kurtzmanomyces	inoculation*trichoderma	1	1	7.89867e-05	0.0715698	0.792483	0.955707
	kurtzmanomyces	fertilization*inoculation*trichoderma	1	1	0.00159104	1.44164	0.24735	0.964532
	lachnocladium	fertilization	1	1	0.0944862	4.34129	0.0535933	0.307838
	lachnocladium	inoculation	1	1	0.00765522	0.351729	0.561426	0.929164
	lachnocladium	fertilization*inoculation	1	1	0.00181321	0.0833102	0.776567	0.934204
	lachnocladium	trichoderma	1	1	0.0512545	2.35495	0.144421	0.841504
	lachnocladium	fertilization*trichoderma	1	1	0.0158886	0.730022	0.405488	0.940179
	lachnocladium	inoculation*trichoderma	1	1	0.00135713	0.0623549	0.80599	0.955707
	lachnocladium	fertilization*inoculation*trichoderma	1	1	0.0308997	1.41973	0.250823	0.964532
	lactarius	fertilization	1	1	0.0507703	1.40283	0.253547	0.593321
	lactarius	inoculation	1	1	0.00098127	0.0271133	0.871273	0.99098
	lactarius	fertilization*inoculation	1	1	0.00774726	0.214064	0.649831	0.914012
	lactarius	trichoderma	1	1	0.149317	4.12577	0.0591905	0.841504
	lactarius	fertilization*trichoderma	1	1	0.247107	6.8278	0.0188363	0.940179
	lactarius	inoculation*trichoderma	1	1	0.00026058	0.0072002	0.93343	0.99193
	lactarius	fertilization*inoculation*trichoderma	1	1	0.00326413	0.0901909	0.767802	0.980914
	laetisaria	fertilization	1	1	0.00866069	4.23454	0.0562846	0.307838
	laetisaria	inoculation	1	1	3.16331e-06	0.00154666	0.969116	0.99098
	laetisaria	fertilization*inoculation	1	1	0.00060514	0.295877	0.593978	0.877383
	laetisaria	trichoderma	1	1	0.00060514	0.295877	0.593978	0.845889
	laetisaria	fertilization*trichoderma	1	1	0.00224872	1.09949	0.309961	0.940179
	laetisaria	inoculation*trichoderma	1	1	0.00866069	4.23454	0.0562846	0.955707
	laetisaria	fertilization*inoculation*trichoderma	1	1	0.0049339	2.41237	0.139935	0.964532
	lecanicillium	fertilization	1	1	0.00229253	0.440192	0.516476	0.74889
	lecanicillium	inoculation	1	1	5.00956e-06	0.0009619	0.975642	0.99098
	lecanicillium	fertilization*inoculation	1	1	0.00499869	0.959808	0.341818	0.855668
	lecanicillium	trichoderma	1	1	0.0135358	2.59904	0.126476	0.841504
	lecanicillium	fertilization*trichoderma	1	1	0.00229253	0.440192	0.516476	0.940179
	lecanicillium	inoculation*trichoderma	1	1	5.00956e-06	0.0009619	0.975642	0.997411
	lecanicillium	fertilization*inoculation*trichoderma	1	1	0.00499869	0.959808	0.341818	0.964532
	lecidea	fertilization	1	1	0.00105343	0.475932	0.500156	0.74889
	lecidea	inoculation	1	1	0.00052917	0.239077	0.631508	0.929164
	lecidea	fertilization*inoculation	1	1	0.00157688	0.712424	0.411083	0.864017
	lecidea	trichoderma	1	1	0.00157688	0.712424	0.411083	0.841504
	lecidea	fertilization*trichoderma	1	1	0.00051249	0.231541	0.636898	0.961178
	lecidea	inoculation*trichoderma	1	1	0.00105343	0.475932	0.500156	0.955707
	lecidea	fertilization*inoculation*trichoderma	1	1	0.00241698	1.09197	0.311566	0.964532
	leohumicola	fertilization	1	1	0.0244329	2.10805	0.165853	0.466506
	leohumicola	inoculation	1	1	0.00024346	0.0210052	0.886575	0.99098
	leohumicola	fertilization*inoculation	1	1	0.0140516	1.21236	0.287155	0.831848
	leohumicola	trichoderma	1	1	0.00720315	0.62148	0.442022	0.841504
	leohumicola	fertilization*trichoderma	1	1	0.0221538	1.91141	0.185802	0.940179
	leohumicola	inoculation*trichoderma	1	1	0.0360918	3.11397	0.0967015	0.955707
	leohumicola	fertilization*inoculation*trichoderma	1	1	0.0318003	2.74369	0.117115	0.964532
	leptodontidium	fertilization	1	1	0.00507398	1.40338	0.253458	0.593321
	leptodontidium	inoculation	1	1	0.0265583	7.34558	0.0154435	0.679178
	leptodontidium	fertilization*inoculation	1	1	0.0004021	0.111214	0.743097	0.934204
	leptodontidium	trichoderma	1	1	0.00507398	1.40338	0.253458	0.841504
	leptodontidium	fertilization*trichoderma	1	1	2.55319e-06	0.00070617	0.979128	0.989137
	leptodontidium	inoculation*trichoderma	1	1	0.00065483	0.181116	0.676085	0.955707
	leptodontidium	fertilization*inoculation*trichoderma	1	1	0.00223162	0.617228	0.443559	0.964532
	leptosphaeria	fertilization	1	1	0.00788539	1.2411	0.281716	0.601205
	leptosphaeria	inoculation	1	1	1.318e-05	0.00207437	0.964236	0.99098
	leptosphaeria	fertilization*inoculation	1	1	0.0015282	0.240526	0.630484	0.910066
	leptosphaeria	trichoderma	1	1	0.00204367	0.321658	0.578484	0.845871
	leptosphaeria	fertilization*trichoderma	1	1	0.0106722	1.67972	0.213345	0.940179
	leptosphaeria	inoculation*trichoderma	1	1	0.00137216	0.215968	0.648391	0.955707
	leptosphaeria	fertilization*inoculation*trichoderma	1	1	0.0015282	0.240526	0.630484	0.964532
	leucophleps	fertilization	1	1	0.0003151	0.058265	0.812326	0.909235
	leucophleps	inoculation	1	1	0.0001251	0.0231333	0.881012	0.99098
	leucophleps	fertilization*inoculation	1	1	0.0001354	0.0250367	0.876256	0.964058
	leucophleps	trichoderma	1	1	0.00042592	0.0787574	0.782585	0.969584
	leucophleps	fertilization*trichoderma	1	1	4.76664e-06	0.00088141	0.976683	0.989137
	leucophleps	inoculation*trichoderma	1	1	0.00096841	0.17907	0.677807	0.955707
	leucophleps	fertilization*inoculation*trichoderma	1	1	0.00763048	1.41097	0.252231	0.964532
	linderina_macrospora	fertilization	1	1	0.00743321	0.669678	0.425185	0.690931
	linderina_macrospora	inoculation	1	1	0.00210786	0.189903	0.66882	0.941356
	linderina_macrospora	fertilization*inoculation	1	1	0.0122589	1.10444	0.308908	0.831848
	linderina_macrospora	trichoderma	1	1	0.00928537	0.836544	0.373966	0.841504
	linderina_macrospora	fertilization*trichoderma	1	1	5.56389e-05	0.00501266	0.944434	0.987785
	linderina_macrospora	inoculation*trichoderma	1	1	0.00623381	0.56162	0.464485	0.955707
	linderina_macrospora	fertilization*inoculation*trichoderma	1	1	0.00472529	0.425714	0.523364	0.964532
	lobulomyces	fertilization	1	1	0.0420775	2.17024	0.160104	0.466506
	lobulomyces	inoculation	1	1	0.100023	5.15893	0.0372854	0.739534
	lobulomyces	fertilization*inoculation	1	1	0.0323963	1.67091	0.214492	0.831848
	lobulomyces	trichoderma	1	1	0.0202719	1.04557	0.321743	0.841504
	lobulomyces	fertilization*trichoderma	1	1	0.00108598	0.0560119	0.815917	0.967575
	lobulomyces	inoculation*trichoderma	1	1	0.0435811	2.24779	0.153277	0.955707
	lobulomyces	fertilization*inoculation*trichoderma	1	1	0.0769752	3.97017	0.0636583	0.964532
	lomentospora	fertilization	1	1	0.00448568	0.630635	0.438743	0.696313
	lomentospora	inoculation	1	1	0.00331696	0.466326	0.504451	0.929164
	lomentospora	fertilization*inoculation	1	1	0.0070107	0.985623	0.335592	0.855668
	lomentospora	trichoderma	1	1	0.00077396	0.108809	0.745783	0.940335
	lomentospora	fertilization*trichoderma	1	1	0.0174414	2.45205	0.136933	0.940179
	lomentospora	inoculation*trichoderma	1	1	0.000213	0.0299449	0.864786	0.973373
	lomentospora	fertilization*inoculation*trichoderma	1	1	0.00412792	0.580338	0.457263	0.964532
	lophotrichus	fertilization	1	1	0.0301505	0.951597	0.343832	0.619675
	lophotrichus	inoculation	1	1	0.0389751	1.23012	0.283778	0.929164
	lophotrichus	fertilization*inoculation	1	1	0.0649208	2.049	0.17155	0.831848
	lophotrichus	trichoderma	1	1	0.0199492	0.629628	0.439102	0.841504
	lophotrichus	fertilization*trichoderma	1	1	0.0255432	0.806185	0.382563	0.940179
	lophotrichus	inoculation*trichoderma	1	1	3.08e-06	9.72115e-05	0.992255	0.997411
	lophotrichus	fertilization*inoculation*trichoderma	1	1	0.00736802	0.232546	0.636173	0.964532
	lulwoana	fertilization	1	1	0.20855	6.93071	0.018099	0.192453
	lulwoana	inoculation	1	1	0.0194805	0.647391	0.432841	0.929164
	lulwoana	fertilization*inoculation	1	1	0.0639439	2.12504	0.164257	0.831848
	lulwoana	trichoderma	1	1	0.0391802	1.30207	0.270628	0.841504
	lulwoana	fertilization*trichoderma	1	1	0.0442756	1.4714	0.24273	0.940179
	lulwoana	inoculation*trichoderma	1	1	0.00055795	0.0185422	0.893386	0.982724
	lulwoana	fertilization*inoculation*trichoderma	1	1	0.0006736	0.0223857	0.882935	0.996399
	macrophomina	fertilization	1	1	0.00220997	0.0725363	0.791121	0.897666
	macrophomina	inoculation	1	1	0.0415758	1.36462	0.259852	0.929164
	macrophomina	fertilization*inoculation	1	1	0.00217022	0.0712317	0.792961	0.934204
	macrophomina	trichoderma	1	1	0.0209801	0.688617	0.418845	0.841504
	macrophomina	fertilization*trichoderma	1	1	0.0184682	0.606172	0.447595	0.940179
	macrophomina	inoculation*trichoderma	1	1	0.00510408	0.167528	0.687745	0.955707
	macrophomina	fertilization*inoculation*trichoderma	1	1	0.0149063	0.48926	0.494302	0.964532
	magnaporthiopsis	fertilization	1	1	0.00018072	0.0688111	0.796423	0.897735
	magnaporthiopsis	inoculation	1	1	0.00349108	1.32926	0.265872	0.929164
	magnaporthiopsis	fertilization*inoculation	1	1	0.00103677	0.394757	0.538676	0.871842
	magnaporthiopsis	trichoderma	1	1	0.00103677	0.394757	0.538676	0.841504
	magnaporthiopsis	fertilization*trichoderma	1	1	2.98369e-05	0.0113606	0.916442	0.974484
	magnaporthiopsis	inoculation*trichoderma	1	1	0.00018072	0.0688111	0.796423	0.955707
	magnaporthiopsis	fertilization*inoculation*trichoderma	1	1	0.00103677	0.394757	0.538676	0.964532
	malassezia	fertilization	1	1	0.0557681	4.71972	0.0451893	0.30032
	malassezia	inoculation	1	1	0.0160302	1.35666	0.261191	0.929164
	malassezia	fertilization*inoculation	1	1	0.00030868	0.0261236	0.873622	0.964058
	malassezia	trichoderma	1	1	5.70583e-07	4.829e-05	0.994541	0.997669
	malassezia	fertilization*trichoderma	1	1	0.00504749	0.427175	0.522661	0.940179
	malassezia	inoculation*trichoderma	1	1	0.00240645	0.203661	0.657839	0.955707
	malassezia	fertilization*inoculation*trichoderma	1	1	0.00011378	0.00962949	0.923048	0.996399
	massarina	fertilization	1	1	0.0168318	2.47584	0.135171	0.445075
	massarina	inoculation	1	1	0.0107483	1.581	0.226661	0.929164
	massarina	fertilization*inoculation	1	1	0.0233632	3.43656	0.0822977	0.822719
	massarina	trichoderma	1	1	0.00768544	1.13047	0.303459	0.841504
	massarina	fertilization*trichoderma	1	1	5.486e-05	0.00806957	0.929537	0.980771
	massarina	inoculation*trichoderma	1	1	0.015968	2.34878	0.144914	0.955707
	massarina	fertilization*inoculation*trichoderma	1	1	0.0142275	2.09277	0.167304	0.964532
	maunachytrium	fertilization	1	1	0.00211207	0.211474	0.651801	0.80591
	maunachytrium	inoculation	1	1	0.00180082	0.180309	0.676762	0.942669
	maunachytrium	fertilization*inoculation	1	1	0.00269245	0.269586	0.610718	0.893665
	maunachytrium	trichoderma	1	1	0.00386178	0.386666	0.542817	0.841504
	maunachytrium	fertilization*trichoderma	1	1	0.0207287	2.07549	0.168965	0.940179
	maunachytrium	inoculation*trichoderma	1	1	0.00570439	0.571161	0.46078	0.955707
	maunachytrium	fertilization*inoculation*trichoderma	1	1	0.0116161	1.16308	0.29682	0.964532
	metarhizium	fertilization	1	1	0.0479766	3.65405	0.074014	0.352395
	metarhizium	inoculation	1	1	0.00210559	0.160369	0.694114	0.942669
	metarhizium	fertilization*inoculation	1	1	0.00337181	0.256808	0.619234	0.897889
	metarhizium	trichoderma	1	1	0.0425036	3.23721	0.0908703	0.841504
	metarhizium	fertilization*trichoderma	1	1	0.00373497	0.284467	0.601119	0.958348
	metarhizium	inoculation*trichoderma	1	1	0.022919	1.74558	0.205017	0.955707
	metarhizium	fertilization*inoculation*trichoderma	1	1	0.0002007	0.0152861	0.903143	0.996399
	metschnikowia	fertilization	1	1	0.00112257	0.307292	0.587012	0.778838
	metschnikowia	inoculation	1	1	0.00269752	0.738417	0.40286	0.929164
	metschnikowia	fertilization*inoculation	1	1	0.00078413	0.214646	0.649389	0.914012
	metschnikowia	trichoderma	1	1	1.33528e-05	0.00365518	0.95254	0.983141
	metschnikowia	fertilization*trichoderma	1	1	0.0113894	3.11773	0.0965169	0.940179
	metschnikowia	inoculation*trichoderma	1	1	0.00704101	1.9274	0.184071	0.955707
	metschnikowia	fertilization*inoculation*trichoderma	1	1	9.96186e-07	0.0002727	0.987029	0.996399
	microallomyces	fertilization	1	1	0.109727	2.43019	0.138577	0.445075
	microallomyces	inoculation	1	1	0.227154	5.0309	0.0394109	0.739534
	microallomyces	fertilization*inoculation	1	1	0.0281418	0.62327	0.441378	0.869513
	microallomyces	trichoderma	1	1	0.0336417	0.745079	0.400793	0.841504
	microallomyces	fertilization*trichoderma	1	1	0.218077	4.82986	0.0430383	0.940179
	microallomyces	inoculation*trichoderma	1	1	0.0198486	0.439596	0.516757	0.955707
	microallomyces	fertilization*inoculation*trichoderma	1	1	0.220992	4.89441	0.041833	0.964532
	microascus	fertilization	1	1	0.0694386	1.02671	0.326012	0.611752
	microascus	inoculation	1	1	1.20745e-08	1.78531e-07	0.999668	0.999668
	microascus	fertilization*inoculation	1	1	0.00133364	0.0197189	0.890078	0.969061
	microascus	trichoderma	1	1	0.0257289	0.380422	0.546054	0.841504
	microascus	fertilization*trichoderma	1	1	0.00937411	0.138604	0.714558	0.967575
	microascus	inoculation*trichoderma	1	1	0.0178744	0.264288	0.614217	0.955707
	microascus	fertilization*inoculation*trichoderma	1	1	0.0679845	1.00521	0.330977	0.964532
	microbotryum	fertilization	1	1	0.00934539	6.2264	0.0239003	0.205962
	microbotryum	inoculation	1	1	0.0005208	0.346985	0.56405	0.929164
	microbotryum	fertilization*inoculation	1	1	0.0005208	0.346985	0.56405	0.871842
	microbotryum	trichoderma	1	1	0.0005208	0.346985	0.56405	0.845511
	microbotryum	fertilization*trichoderma	1	1	0.0005208	0.346985	0.56405	0.954406
	microbotryum	inoculation*trichoderma	1	1	0.002604	1.73493	0.206336	0.955707
	microbotryum	fertilization*inoculation*trichoderma	1	1	0.002604	1.73493	0.206336	0.964532
	microdochium	fertilization	1	1	3.203e-05	0.0121373	0.913645	0.96189
	microdochium	inoculation	1	1	3.203e-05	0.0121373	0.913645	0.99098
	microdochium	fertilization*inoculation	1	1	3.203e-05	0.0121373	0.913645	0.98163
	microdochium	trichoderma	1	1	0.00114703	0.434663	0.519087	0.841504
	microdochium	fertilization*trichoderma	1	1	0.00114703	0.434663	0.519087	0.940179
	microdochium	inoculation*trichoderma	1	1	0.00013863	0.0525352	0.821613	0.955707
	microdochium	fertilization*inoculation*trichoderma	1	1	2.07441e-07	7.861e-05	0.993036	0.998796
	monosporascus	fertilization	1	1	0.00927598	1.73401	0.20645	0.527119
	monosporascus	inoculation	1	1	0.0141927	2.65311	0.122875	0.929164
	monosporascus	fertilization*inoculation	1	1	0.0111862	2.09109	0.167465	0.831848
	monosporascus	trichoderma	1	1	0.020151	3.76692	0.0701039	0.841504
	monosporascus	fertilization*trichoderma	1	1	0.0165343	3.09084	0.0978447	0.940179
	monosporascus	inoculation*trichoderma	1	1	0.0111862	2.09109	0.167465	0.955707
	monosporascus	fertilization*inoculation*trichoderma	1	1	0.0054009	1.00962	0.329949	0.964532
	mortierella_alpina	fertilization	1	1	3.0699	6.16151	0.0245347	0.205962
	mortierella_alpina	inoculation	1	1	0.61452	1.23338	0.283162	0.929164
	mortierella_alpina	fertilization*inoculation	1	1	0.666894	1.3385	0.26428	0.831848
	mortierella_alpina	trichoderma	1	1	0.0044022	0.00883554	0.926278	0.970063
	mortierella_alpina	fertilization*trichoderma	1	1	0.0139307	0.02796	0.869298	0.972794
	mortierella_alpina	inoculation*trichoderma	1	1	0.713894	1.43284	0.248737	0.955707
	mortierella_alpina	fertilization*inoculation*trichoderma	1	1	1.59299	3.19724	0.0927144	0.964532
	mortierella_cogitans	fertilization	1	1	0.00075886	0.812712	0.38069	0.649748
	mortierella_cogitans	inoculation	1	1	0.00075886	0.812712	0.38069	0.929164
	mortierella_cogitans	fertilization*inoculation	1	1	2.23388e-05	0.023924	0.879013	0.964058
	mortierella_cogitans	trichoderma	1	1	0.00535671	5.73684	0.0291986	0.665599
	mortierella_cogitans	fertilization*trichoderma	1	1	2.23388e-05	0.023924	0.879013	0.972794
	mortierella_cogitans	inoculation*trichoderma	1	1	0.00253699	2.71702	0.118777	0.955707
	mortierella_cogitans	fertilization*inoculation*trichoderma	1	1	0.00075886	0.812712	0.38069	0.964532
	mortierella_elongata	fertilization	1	1	0.0109323	1.39204	0.255307	0.593321
	mortierella_elongata	inoculation	1	1	0.00347103	0.441976	0.515639	0.929164
	mortierella_elongata	fertilization*inoculation	1	1	0.0241751	3.07829	0.098472	0.831848
	mortierella_elongata	trichoderma	1	1	5.51633e-06	0.00070241	0.979184	0.990402
	mortierella_elongata	fertilization*trichoderma	1	1	0.00144472	0.183961	0.67371	0.967575
	mortierella_elongata	inoculation*trichoderma	1	1	0.00070428	0.0896775	0.768443	0.955707
	mortierella_elongata	fertilization*inoculation*trichoderma	1	1	0.00230312	0.293262	0.595599	0.964532
	mortierella_fimbricystis	fertilization	1	1	0.00031223	0.0888177	0.769521	0.886199
	mortierella_fimbricystis	inoculation	1	1	0.00097271	0.276699	0.606088	0.929164
	mortierella_fimbricystis	fertilization*inoculation	1	1	3.80423e-05	0.0108216	0.918441	0.98163
	mortierella_fimbricystis	trichoderma	1	1	1.1784e-06	0.00033521	0.985619	0.991837
	mortierella_fimbricystis	fertilization*trichoderma	1	1	0.00147776	0.420368	0.52595	0.940179
	mortierella_fimbricystis	inoculation*trichoderma	1	1	0.00800508	2.27714	0.150786	0.955707
	mortierella_fimbricystis	fertilization*inoculation*trichoderma	1	1	0.00249439	0.70956	0.412005	0.964532
	mortierella_gemmifera	fertilization	1	1	0.0109312	1.94699	0.181979	0.484623
	mortierella_gemmifera	inoculation	1	1	0.0109312	1.94699	0.181979	0.929164
	mortierella_gemmifera	fertilization*inoculation	1	1	0.00045152	0.0804211	0.780364	0.934204
	mortierella_gemmifera	trichoderma	1	1	6.02873e-05	0.010738	0.918755	0.970063
	mortierella_gemmifera	fertilization*trichoderma	1	1	0.00570611	1.01633	0.328394	0.940179
	mortierella_gemmifera	inoculation*trichoderma	1	1	0.00120069	0.21386	0.649986	0.955707
	mortierella_gemmifera	fertilization*inoculation*trichoderma	1	1	0.00025267	0.045003	0.834677	0.996399
	mortierella_paraensis	fertilization	1	1	0.0295249	0.768695	0.393595	0.657365
	mortierella_paraensis	inoculation	1	1	0.0472933	1.2313	0.283553	0.929164
	mortierella_paraensis	fertilization*inoculation	1	1	0.0222031	0.578069	0.458129	0.869513
	mortierella_paraensis	trichoderma	1	1	0.0577399	1.50329	0.237906	0.841504
	mortierella_paraensis	fertilization*trichoderma	1	1	0.0295249	0.768695	0.393595	0.940179
	mortierella_paraensis	inoculation*trichoderma	1	1	0.0472933	1.2313	0.283553	0.955707
	mortierella_paraensis	fertilization*inoculation*trichoderma	1	1	0.0222031	0.578069	0.458129	0.964532
	mortierella_sp_	fertilization	1	1	0.126865	0.457281	0.508555	0.74889
	mortierella_sp_	inoculation	1	1	0.762591	2.74874	0.116805	0.929164
	mortierella_sp_	fertilization*inoculation	1	1	0.274348	0.988879	0.334819	0.855668
	mortierella_sp_	trichoderma	1	1	0.00831256	0.0299624	0.864746	0.970063
	mortierella_sp_	fertilization*trichoderma	1	1	0.0179875	0.0648354	0.802254	0.967575
	mortierella_sp_	inoculation*trichoderma	1	1	0.0460961	0.166152	0.688957	0.955707
	mortierella_sp_	fertilization*inoculation*trichoderma	1	1	0.0259691	0.0936047	0.763588	0.980914
	mycena	fertilization	1	1	0.203554	4.25945	0.0556427	0.307838
	mycena	inoculation	1	1	0.0292632	0.612345	0.445334	0.929164
	mycena	fertilization*inoculation	1	1	0.0170039	0.355814	0.559186	0.871842
	mycena	trichoderma	1	1	0.0375917	0.786624	0.38826	0.841504
	mycena	fertilization*trichoderma	1	1	0.0455263	0.952659	0.343571	0.940179
	mycena	inoculation*trichoderma	1	1	0.231595	4.84624	0.0427288	0.955707
	mycena	fertilization*inoculation*trichoderma	1	1	0.224667	4.70125	0.045562	0.964532
	myrothecium	fertilization	1	1	0.115961	7.20801	0.0162713	0.185376
	myrothecium	inoculation	1	1	0.0417578	2.59562	0.126708	0.929164
	myrothecium	fertilization*inoculation	1	1	0.0175339	1.08989	0.312013	0.831848
	myrothecium	trichoderma	1	1	0.00017333	0.0107741	0.918619	0.970063
	myrothecium	fertilization*trichoderma	1	1	0.022963	1.42735	0.249607	0.940179
	myrothecium	inoculation*trichoderma	1	1	0.0181274	1.12678	0.304225	0.955707
	myrothecium	fertilization*inoculation*trichoderma	1	1	0.0105715	0.657112	0.429474	0.964532
	myxocephala	fertilization	1	1	0.0220655	1.3057	0.269985	0.594603
	myxocephala	inoculation	1	1	0.00164465	0.0973203	0.759098	0.980373
	myxocephala	fertilization*inoculation	1	1	0.0273685	1.6195	0.221344	0.831848
	myxocephala	trichoderma	1	1	0.0243302	1.43971	0.247652	0.841504
	myxocephala	fertilization*trichoderma	1	1	0.0009673	0.057239	0.813952	0.967575
	myxocephala	inoculation*trichoderma	1	1	0.00228557	0.135246	0.717873	0.955707
	myxocephala	fertilization*inoculation*trichoderma	1	1	0.0116942	0.691994	0.41773	0.964532
	nalanthamala	fertilization	1	1	0.00301314	0.138025	0.715126	0.84571
	nalanthamala	inoculation	1	1	0.00513102	0.235041	0.634381	0.929164
	nalanthamala	fertilization*inoculation	1	1	0.00048437	0.0221881	0.883449	0.965138
	nalanthamala	trichoderma	1	1	0.00093247	0.0427143	0.838871	0.970063
	nalanthamala	fertilization*trichoderma	1	1	0.00656105	0.300548	0.591107	0.958348
	nalanthamala	inoculation*trichoderma	1	1	9.65175e-05	0.00442126	0.947809	0.99193
	nalanthamala	fertilization*inoculation*trichoderma	1	1	0.00353394	0.161882	0.692754	0.965015
	nectria	fertilization	1	1	0.0376692	2.10671	0.165979	0.466506
	nectria	inoculation	1	1	0.0141496	0.791338	0.386876	0.929164
	nectria	fertilization*inoculation	1	1	0.0917191	5.12954	0.0377613	0.782706
	nectria	trichoderma	1	1	0.00018146	0.0101485	0.921009	0.970063
	nectria	fertilization*trichoderma	1	1	0.00264476	0.147912	0.705602	0.967575
	nectria	inoculation*trichoderma	1	1	0.00059402	0.0332218	0.857661	0.973373
	nectria	fertilization*inoculation*trichoderma	1	1	8.4365e-05	0.00471825	0.946088	0.996399
	neogymnomyces	fertilization	1	1	0.0399136	1.82714	0.195267	0.514796
	neogymnomyces	inoculation	1	1	0.00404514	0.185176	0.672703	0.941356
	neogymnomyces	fertilization*inoculation	1	1	0.0902919	4.13333	0.058983	0.782706
	neogymnomyces	trichoderma	1	1	0.00517749	0.237012	0.632975	0.883199
	neogymnomyces	fertilization*trichoderma	1	1	0.00609096	0.278828	0.604717	0.958348
	neogymnomyces	inoculation*trichoderma	1	1	0.0059754	0.273538	0.608136	0.955707
	neogymnomyces	fertilization*inoculation*trichoderma	1	1	0.00011566	0.00529473	0.942895	0.996399
	Not_Assigned	fertilization	1	1	0.053721	2.42428	0.139026	0.445075
	Not_Assigned	inoculation	1	1	0.0776495	3.50411	0.0796129	0.929164
	Not_Assigned	fertilization*inoculation	1	1	0.0136218	0.614715	0.444471	0.869513
	Not_Assigned	trichoderma	1	1	0.00692927	0.312699	0.583772	0.845871
	Not_Assigned	fertilization*trichoderma	1	1	0.00074968	0.033831	0.856378	0.972794
	Not_Assigned	inoculation*trichoderma	1	1	0.00818971	0.369579	0.551766	0.955707
	Not_Assigned	fertilization*inoculation*trichoderma	1	1	1.6312e-05	0.00073611	0.97869	0.996399
	nowakowskiella	fertilization	1	1	7.55027e-05	0.00341999	0.95409	0.968342
	nowakowskiella	inoculation	1	1	0.0534131	2.41941	0.139396	0.929164
	nowakowskiella	fertilization*inoculation	1	1	0.0373656	1.69252	0.211694	0.831848
	nowakowskiella	trichoderma	1	1	0.0266081	1.20525	0.288523	0.841504
	nowakowskiella	fertilization*trichoderma	1	1	6.41444e-05	0.0029055	0.95768	0.989137
	nowakowskiella	inoculation*trichoderma	1	1	0.0132423	0.599827	0.449938	0.955707
	nowakowskiella	fertilization*inoculation*trichoderma	1	1	0.0002751	0.012461	0.912506	0.996399
	ochroconis	fertilization	1	1	0.0580209	3.50811	0.0794569	0.358691
	ochroconis	inoculation	1	1	0.0103468	0.625598	0.440542	0.929164
	ochroconis	fertilization*inoculation	1	1	0.00986243	0.596311	0.451245	0.869513
	ochroconis	trichoderma	1	1	0.0140272	0.848127	0.370761	0.841504
	ochroconis	fertilization*trichoderma	1	1	0.00884994	0.535093	0.475051	0.940179
	ochroconis	inoculation*trichoderma	1	1	0.00586229	0.354451	0.559932	0.955707
	ochroconis	fertilization*inoculation*trichoderma	1	1	0.00549382	0.332172	0.572402	0.964532
	octaviania	fertilization	1	1	0.00708311	0.859536	0.367643	0.646939
	octaviania	inoculation	1	1	0.0146787	1.78126	0.200678	0.929164
	octaviania	fertilization*inoculation	1	1	1.05027e-05	0.0012745	0.971963	0.996486
	octaviania	trichoderma	1	1	0.00091383	0.110894	0.743453	0.940335
	octaviania	fertilization*trichoderma	1	1	0.0177762	2.15714	0.161295	0.940179
	octaviania	inoculation*trichoderma	1	1	0.0138829	1.6847	0.212702	0.955707
	octaviania	fertilization*inoculation*trichoderma	1	1	0.00274648	0.333285	0.571766	0.964532
	octospora	fertilization	1	1	0.132341	0.967745	0.339886	0.619675
	octospora	inoculation	1	1	0.0384398	0.281092	0.603267	0.929164
	octospora	fertilization*inoculation	1	1	0.189141	1.3831	0.256777	0.831848
	octospora	trichoderma	1	1	0.232498	1.70015	0.210716	0.841504
	octospora	fertilization*trichoderma	1	1	0.132566	0.969395	0.339487	0.940179
	octospora	inoculation*trichoderma	1	1	0.145204	1.06181	0.318129	0.955707
	octospora	fertilization*inoculation*trichoderma	1	1	0.292512	2.139	0.16296	0.964532
	omphalina	fertilization	1	1	0.00626936	1.03116	0.324998	0.611752
	omphalina	inoculation	1	1	0.00809058	1.3307	0.265622	0.929164
	omphalina	fertilization*inoculation	1	1	0.00366709	0.603146	0.44871	0.869513
	omphalina	trichoderma	1	1	0.0338712	5.57099	0.0312915	0.665599
	omphalina	fertilization*trichoderma	1	1	0.00014653	0.0241006	0.878571	0.972794
	omphalina	inoculation*trichoderma	1	1	0.0183846	3.02382	0.101251	0.955707
	omphalina	fertilization*inoculation*trichoderma	1	1	0.00022244	0.0365856	0.850717	0.996399
	ophiocordyceps	fertilization	1	1	0.156315	0.791168	0.386926	0.653065
	ophiocordyceps	inoculation	1	1	0.443668	2.24557	0.153468	0.929164
	ophiocordyceps	fertilization*inoculation	1	1	0.00296142	0.0149888	0.904084	0.977637
	ophiocordyceps	trichoderma	1	1	0.185443	0.938594	0.347058	0.841504
	ophiocordyceps	fertilization*trichoderma	1	1	0.167803	0.849313	0.370435	0.940179
	ophiocordyceps	inoculation*trichoderma	1	1	0.308792	1.56291	0.229216	0.955707
	ophiocordyceps	fertilization*inoculation*trichoderma	1	1	0.00116612	0.00590218	0.939715	0.996399
	Others	fertilization	1	1	0.00842022	3.38835	0.0842799	0.367682
	Others	inoculation	1	1	0.00064252	0.258554	0.618054	0.929164
	Others	fertilization*inoculation	1	1	0.00019171	0.0771436	0.784763	0.934204
	Others	trichoderma	1	1	0.00176855	0.711676	0.411324	0.841504
	Others	fertilization*trichoderma	1	1	0.00235249	0.946657	0.345053	0.940179
	Others	inoculation*trichoderma	1	1	0.00082288	0.331132	0.572998	0.955707
	Others	fertilization*inoculation*trichoderma	1	1	0.00029528	0.118822	0.734805	0.976678
	otidea	fertilization	1	1	0.00020105	0.11077	0.74359	0.868883
	otidea	inoculation	1	1	0.00253699	1.39778	0.254368	0.929164
	otidea	fertilization*inoculation	1	1	0.0012111	0.667268	0.426002	0.865571
	otidea	trichoderma	1	1	0.0127051	7.00001	0.0176212	0.665599
	otidea	fertilization*trichoderma	1	1	0.00032742	0.180394	0.676691	0.967575
	otidea	inoculation*trichoderma	1	1	0.00032742	0.180394	0.676691	0.955707
	otidea	fertilization*inoculation*trichoderma	1	1	0.00449901	2.47878	0.134955	0.964532
	pachyphlodes	fertilization	1	1	0.0518551	7.7841	0.0131089	0.175722
	pachyphlodes	inoculation	1	1	0.00020224	0.0303589	0.863864	0.99098
	pachyphlodes	fertilization*inoculation	1	1	0.0158152	2.37406	0.142909	0.831848
	pachyphlodes	trichoderma	1	1	0.00238847	0.358539	0.557702	0.845511
	pachyphlodes	fertilization*trichoderma	1	1	0.00103235	0.154969	0.699027	0.967575
	pachyphlodes	inoculation*trichoderma	1	1	0.00511787	0.768256	0.393727	0.955707
	pachyphlodes	fertilization*inoculation*trichoderma	1	1	0.00108311	0.162589	0.692121	0.965015
	paecilomyces	fertilization	1	1	0.0928115	1.34249	0.263597	0.594603
	paecilomyces	inoculation	1	1	0.0742779	1.07441	0.315365	0.929164
	paecilomyces	fertilization*inoculation	1	1	0.098878	1.43024	0.249149	0.831848
	paecilomyces	trichoderma	1	1	0.0741208	1.07213	0.315861	0.841504
	paecilomyces	fertilization*trichoderma	1	1	3.17016e-05	0.00045855	0.98318	0.989137
	paecilomyces	inoculation*trichoderma	1	1	0.00421364	0.0609489	0.808142	0.955707
	paecilomyces	fertilization*inoculation*trichoderma	1	1	9.47366e-05	0.00137034	0.970929	0.996399
	papiliotrema	fertilization	1	1	0.0244735	13.9016	0.00182897	0.0530401
	papiliotrema	inoculation	1	1	1.2496e-05	0.00709807	0.933903	0.99098
	papiliotrema	fertilization*inoculation	1	1	1.2496e-05	0.00709807	0.933903	0.987143
	papiliotrema	trichoderma	1	1	0.0003255	0.184896	0.672935	0.898789
	papiliotrema	fertilization*trichoderma	1	1	0.0003255	0.184896	0.672935	0.967575
	papiliotrema	inoculation*trichoderma	1	1	0.00016481	0.0936157	0.763575	0.955707
	papiliotrema	fertilization*inoculation*trichoderma	1	1	0.00016481	0.0936157	0.763575	0.980914
	paraglomus	fertilization	1	1	0.0427329	6.40134	0.0222817	0.205962
	paraglomus	inoculation	1	1	0.00922113	1.38132	0.257071	0.929164
	paraglomus	fertilization*inoculation	1	1	0.00534246	0.800296	0.384265	0.855668
	paraglomus	trichoderma	1	1	0.00103075	0.154405	0.699547	0.915708
	paraglomus	fertilization*trichoderma	1	1	0.00023475	0.0351656	0.853607	0.972794
	paraglomus	inoculation*trichoderma	1	1	0.0159875	2.39491	0.141281	0.955707
	paraglomus	fertilization*inoculation*trichoderma	1	1	0.0378249	5.66614	0.0300704	0.964532
	paramicrosporidium	fertilization	1	1	0.172749	1.62622	0.220433	0.545101
	paramicrosporidium	inoculation	1	1	0.0646747	0.608834	0.446618	0.929164
	paramicrosporidium	fertilization*inoculation	1	1	0.0203455	0.191528	0.667498	0.914012
	paramicrosporidium	trichoderma	1	1	0.0164679	0.155025	0.698976	0.915708
	paramicrosporidium	fertilization*trichoderma	1	1	0.0224077	0.210941	0.652209	0.963216
	paramicrosporidium	inoculation*trichoderma	1	1	0.119631	1.12618	0.304348	0.955707
	paramicrosporidium	fertilization*inoculation*trichoderma	1	1	0.121952	1.14803	0.299859	0.964532
	paraphoma	fertilization	1	1	0.271333	13.3807	0.00212269	0.0548997
	paraphoma	inoculation	1	1	0.0141723	0.698904	0.415463	0.929164
	paraphoma	fertilization*inoculation	1	1	0.004057	0.200071	0.66066	0.914012
	paraphoma	trichoderma	1	1	0.00087625	0.0432124	0.837949	0.970063
	paraphoma	fertilization*trichoderma	1	1	0.00204436	0.100817	0.754957	0.967575
	paraphoma	inoculation*trichoderma	1	1	0.0111507	0.549895	0.469106	0.955707
	paraphoma	fertilization*inoculation*trichoderma	1	1	0.00221218	0.109093	0.745464	0.980914
	parasola	fertilization	1	1	0.0288453	0.445162	0.51415	0.74889
	parasola	inoculation	1	1	0.0103678	0.160004	0.694443	0.942669
	parasola	fertilization*inoculation	1	1	0.0513298	0.792158	0.386636	0.855668
	parasola	trichoderma	1	1	0.00198179	0.0305844	0.863365	0.970063
	parasola	fertilization*trichoderma	1	1	0.274042	4.22921	0.0564231	0.940179
	parasola	inoculation*trichoderma	1	1	0.00267638	0.0413039	0.841515	0.958726
	parasola	fertilization*inoculation*trichoderma	1	1	0.0190493	0.293982	0.595151	0.964532
	parasympodiella	fertilization	1	1	0.000356	0.0248375	0.876744	0.945152
	parasympodiella	inoculation	1	1	0.0046839	0.326788	0.5755	0.929164
	parasympodiella	fertilization*inoculation	1	1	0.0293504	2.04773	0.171675	0.831848
	parasympodiella	trichoderma	1	1	0.0075473	0.526562	0.478536	0.841504
	parasympodiella	fertilization*trichoderma	1	1	0.00525433	0.366586	0.553363	0.950719
	parasympodiella	inoculation*trichoderma	1	1	0.00741183	0.517111	0.482448	0.955707
	parasympodiella	fertilization*inoculation*trichoderma	1	1	0.00854997	0.596518	0.451168	0.964532
	pateramyces	fertilization	1	1	1.90432e-05	0.00600499	0.939193	0.96646
	pateramyces	inoculation	1	1	0.0002492	0.0785816	0.782821	0.982613
	pateramyces	fertilization*inoculation	1	1	0.00387298	1.22128	0.285451	0.831848
	pateramyces	trichoderma	1	1	6.30974e-05	0.0198968	0.889586	0.970063
	pateramyces	fertilization*trichoderma	1	1	5.0956e-05	0.0160682	0.900709	0.974484
	pateramyces	inoculation*trichoderma	1	1	1.83518e-05	0.00578695	0.940305	0.99193
	pateramyces	fertilization*inoculation*trichoderma	1	1	0.00928779	2.92876	0.106327	0.964532
	penicillium	fertilization	1	1	0.170194	7.76117	0.0132205	0.175722
	penicillium	inoculation	1	1	0.0165758	0.755887	0.397474	0.929164
	penicillium	fertilization*inoculation	1	1	0.0382084	1.74238	0.205413	0.831848
	penicillium	trichoderma	1	1	0.0076376	0.348289	0.563326	0.845511
	penicillium	fertilization*trichoderma	1	1	0.0615038	2.80469	0.11342	0.940179
	penicillium	inoculation*trichoderma	1	1	2.38197e-07	1.08622e-05	0.997411	0.997411
	penicillium	fertilization*inoculation*trichoderma	1	1	0.0116597	0.531705	0.476431	0.964532
	periconia	fertilization	1	1	0.00615639	1.2147	0.286706	0.601205
	periconia	inoculation	1	1	0.00581608	1.14756	0.299955	0.929164
	periconia	fertilization*inoculation	1	1	0.00678615	1.33896	0.264201	0.831848
	periconia	trichoderma	1	1	7.01846e-05	0.0138479	0.907788	0.970063
	periconia	fertilization*trichoderma	1	1	0.00188177	0.371288	0.550858	0.950719
	periconia	inoculation*trichoderma	1	1	1.991e-05	0.00392854	0.950799	0.99193
	periconia	fertilization*inoculation*trichoderma	1	1	0.00193507	0.381803	0.545335	0.964532
	peyronellaea	fertilization	1	1	0.0536834	0.959657	0.341855	0.619675
	peyronellaea	inoculation	1	1	0.00952052	0.170191	0.685417	0.942669
	peyronellaea	fertilization*inoculation	1	1	0.00576264	0.103014	0.752396	0.934204
	peyronellaea	trichoderma	1	1	0.0234632	0.419434	0.526404	0.841504
	peyronellaea	fertilization*trichoderma	1	1	0.00344112	0.0615142	0.807274	0.967575
	peyronellaea	inoculation*trichoderma	1	1	0.00882738	0.1578	0.696439	0.955707
	peyronellaea	fertilization*inoculation*trichoderma	1	1	0.0144063	0.25753	0.618746	0.964532
	peziza	fertilization	1	1	0.00301357	0.0134273	0.909193	0.960372
	peziza	inoculation	1	1	0.00318702	0.0142001	0.906629	0.99098
	peziza	fertilization*inoculation	1	1	0.868753	3.87081	0.0667182	0.784764
	peziza	trichoderma	1	1	0.482181	2.1484	0.162094	0.841504
	peziza	fertilization*trichoderma	1	1	0.0001494	0.00066565	0.979736	0.989137
	peziza	inoculation*trichoderma	1	1	0.00254669	0.011347	0.916492	0.987706
	peziza	fertilization*inoculation*trichoderma	1	1	0.51593	2.29877	0.148983	0.964532
	phaeococcomyces	fertilization	1	1	0.00128163	0.460591	0.507046	0.74889
	phaeococcomyces	inoculation	1	1	0.00082644	0.297006	0.593282	0.929164
	phaeococcomyces	fertilization*inoculation	1	1	0.00920616	3.30851	0.087688	0.822719
	phaeococcomyces	trichoderma	1	1	0.00112899	0.405736	0.533151	0.841504
	phaeococcomyces	fertilization*trichoderma	1	1	0.00112899	0.405736	0.533151	0.940179
	phaeococcomyces	inoculation*trichoderma	1	1	0.00963305	3.46193	0.0812772	0.955707
	phaeococcomyces	fertilization*inoculation*trichoderma	1	1	0.00963305	3.46193	0.0812772	0.964532
	phaeocollybia	fertilization	1	1	0.00035691	0.00311397	0.95619	0.968342
	phaeocollybia	inoculation	1	1	0.0784761	0.684691	0.420147	0.929164
	phaeocollybia	fertilization*inoculation	1	1	0.137744	1.20179	0.289191	0.831848
	phaeocollybia	trichoderma	1	1	0.0611311	0.533358	0.475757	0.841504
	phaeocollybia	fertilization*trichoderma	1	1	0.0318856	0.278196	0.605123	0.958348
	phaeocollybia	inoculation*trichoderma	1	1	0.028141	0.245525	0.62698	0.955707
	phaeocollybia	fertilization*inoculation*trichoderma	1	1	0.013848	0.120822	0.732676	0.976678
	phaeosphaeria	fertilization	1	1	0.130035	1.41817	0.251073	0.593321
	phaeosphaeria	inoculation	1	1	0.0913983	0.996793	0.332949	0.929164
	phaeosphaeria	fertilization*inoculation	1	1	0.135699	1.47994	0.241427	0.831848
	phaeosphaeria	trichoderma	1	1	0.0358905	0.391423	0.540375	0.841504
	phaeosphaeria	fertilization*trichoderma	1	1	0.0202498	0.220845	0.644738	0.963216
	phaeosphaeria	inoculation*trichoderma	1	1	0.0147696	0.161077	0.693476	0.955707
	phaeosphaeria	fertilization*inoculation*trichoderma	1	1	0.0351869	0.383749	0.544325	0.964532
	phellodon	fertilization	1	1	0.0171519	9.01992	0.00842101	0.141384
	phellodon	inoculation	1	1	0.00061707	0.324507	0.576823	0.929164
	phellodon	fertilization*inoculation	1	1	4.07952e-06	0.00214536	0.96363	0.995833
	phellodon	trichoderma	1	1	6.78655e-05	0.0356894	0.852534	0.970063
	phellodon	fertilization*trichoderma	1	1	0.00096467	0.507305	0.486565	0.940179
	phellodon	inoculation*trichoderma	1	1	0.00563479	2.96325	0.104451	0.955707
	phellodon	fertilization*inoculation*trichoderma	1	1	0.00272945	1.43538	0.248335	0.964532
	phialemonium	fertilization	1	1	0.00381665	3.25708	0.0899699	0.367954
	phialemonium	inoculation	1	1	0.0002604	0.222222	0.643716	0.929164
	phialemonium	fertilization*inoculation	1	1	4.46777e-05	0.0381273	0.847646	0.962724
	phialemonium	trichoderma	1	1	4.46777e-05	0.0381273	0.847646	0.970063
	phialemonium	fertilization*trichoderma	1	1	0.00087056	0.742921	0.401461	0.940179
	phialemonium	inoculation*trichoderma	1	1	0.0002604	0.222222	0.643716	0.955707
	phialemonium	fertilization*inoculation*trichoderma	1	1	4.46777e-05	0.0381273	0.847646	0.996399
	phialophora	fertilization	1	1	0.149992	0.380388	0.546072	0.757637
	phialophora	inoculation	1	1	0.170658	0.432798	0.519973	0.929164
	phialophora	fertilization*inoculation	1	1	0.654936	1.66095	0.215798	0.831848
	phialophora	trichoderma	1	1	1.04433	2.64848	0.123178	0.841504
	phialophora	fertilization*trichoderma	1	1	0.133719	0.339118	0.568455	0.954406
	phialophora	inoculation*trichoderma	1	1	0.113655	0.288236	0.59874	0.955707
	phialophora	fertilization*inoculation*trichoderma	1	1	0.86597	2.19615	0.157783	0.964532
	phlebia	fertilization	1	1	0.00022476	0.0170302	0.897798	0.956098
	phlebia	inoculation	1	1	0.0157044	1.18995	0.291496	0.929164
	phlebia	fertilization*inoculation	1	1	0.00919917	0.697034	0.416075	0.864017
	phlebia	trichoderma	1	1	0.0169489	1.28424	0.273808	0.841504
	phlebia	fertilization*trichoderma	1	1	0.00828861	0.62804	0.439668	0.940179
	phlebia	inoculation*trichoderma	1	1	0.0176148	1.3347	0.264934	0.955707
	phlebia	fertilization*inoculation*trichoderma	1	1	0.0106122	0.804104	0.383163	0.964532
	phlyctochytrium	fertilization	1	1	0.0660094	1.14236	0.301015	0.611311
	phlyctochytrium	inoculation	1	1	0.0696468	1.20531	0.288511	0.929164
	phlyctochytrium	fertilization*inoculation	1	1	0.123858	2.14349	0.162546	0.831848
	phlyctochytrium	trichoderma	1	1	0.00891068	0.154208	0.699728	0.915708
	phlyctochytrium	fertilization*trichoderma	1	1	0.0246146	0.425981	0.523235	0.940179
	phlyctochytrium	inoculation*trichoderma	1	1	0.0115798	0.200401	0.660399	0.955707
	phlyctochytrium	fertilization*inoculation*trichoderma	1	1	0.0121192	0.209736	0.653133	0.964532
	phoma	fertilization	1	1	0.00094628	0.0238141	0.879289	0.945152
	phoma	inoculation	1	1	0.0176859	0.445081	0.514187	0.929164
	phoma	fertilization*inoculation	1	1	0.0930273	2.34111	0.145529	0.831848
	phoma	trichoderma	1	1	0.127133	3.19941	0.0926131	0.841504
	phoma	fertilization*trichoderma	1	1	0.0606008	1.52507	0.234682	0.940179
	phoma	inoculation*trichoderma	1	1	0.00050944	0.0128204	0.911259	0.987706
	phoma	fertilization*inoculation*trichoderma	1	1	0.042821	1.07763	0.314663	0.964532
	pichia	fertilization	1	1	1.59239e-05	0.00666752	0.935934	0.966223
	pichia	inoculation	1	1	0.00103677	0.434106	0.519351	0.929164
	pichia	fertilization*inoculation	1	1	0.0013151	0.550648	0.468807	0.869513
	pichia	trichoderma	1	1	0.00104645	0.43816	0.517433	0.841504
	pichia	fertilization*trichoderma	1	1	8.7943e-05	0.0368227	0.850241	0.972794
	pichia	inoculation*trichoderma	1	1	0.00035459	0.148471	0.705075	0.955707
	pichia	fertilization*inoculation*trichoderma	1	1	1.59239e-05	0.00666752	0.935934	0.996399
	plectosphaerella	fertilization	1	1	0.0528989	2.29737	0.149099	0.455138
	plectosphaerella	inoculation	1	1	4.53123e-05	0.00196788	0.965166	0.99098
	plectosphaerella	fertilization*inoculation	1	1	0.0023616	0.102563	0.75292	0.934204
	plectosphaerella	trichoderma	1	1	0.00943555	0.40978	0.531142	0.841504
	plectosphaerella	fertilization*trichoderma	1	1	0.0284536	1.23572	0.282722	0.940179
	plectosphaerella	inoculation*trichoderma	1	1	0.0207205	0.899878	0.356924	0.955707
	plectosphaerella	fertilization*inoculation*trichoderma	1	1	0.016594	0.720668	0.408447	0.964532
	pleospora	fertilization	1	1	0.00221732	0.176431	0.680045	0.829093
	pleospora	inoculation	1	1	0.0181106	1.44105	0.247441	0.929164
	pleospora	fertilization*inoculation	1	1	0.00448144	0.356585	0.558765	0.871842
	pleospora	trichoderma	1	1	0.00437088	0.347788	0.563604	0.845511
	pleospora	fertilization*trichoderma	1	1	0.00041719	0.0331954	0.857717	0.972794
	pleospora	inoculation*trichoderma	1	1	5.18601e-06	0.00041265	0.984044	0.997411
	pleospora	fertilization*inoculation*trichoderma	1	1	0.0193903	1.54287	0.23209	0.964532
	pleurothecium	fertilization	1	1	0.00361322	1.46882	0.243127	0.583139
	pleurothecium	inoculation	1	1	0.00097183	0.395059	0.538522	0.929164
	pleurothecium	fertilization*inoculation	1	1	6.9774e-05	0.0283639	0.868367	0.964058
	pleurothecium	trichoderma	1	1	0.00402565	1.63647	0.219052	0.841504
	pleurothecium	fertilization*trichoderma	1	1	0.00165055	0.670966	0.424748	0.940179
	pleurothecium	inoculation*trichoderma	1	1	2.5152e-05	0.0102246	0.920714	0.988915
	pleurothecium	fertilization*inoculation*trichoderma	1	1	1.20935e-06	0.00049162	0.982585	0.996399
	pleurotus	fertilization	1	1	0.00702791	0.426359	0.523054	0.754002
	pleurotus	inoculation	1	1	1.57985e-05	0.00095844	0.975685	0.99098
	pleurotus	fertilization*inoculation	1	1	0.0288509	1.75029	0.204438	0.831848
	pleurotus	trichoderma	1	1	0.00031138	0.0188904	0.892396	0.970063
	pleurotus	fertilization*trichoderma	1	1	0.0268973	1.63177	0.219684	0.940179
	pleurotus	inoculation*trichoderma	1	1	0.00138625	0.0840992	0.775542	0.955707
	pleurotus	fertilization*inoculation*trichoderma	1	1	0.0377474	2.29	0.149711	0.964532
	podospora	fertilization	1	1	0.0002661	0.0606247	0.808642	0.908299
	podospora	inoculation	1	1	0.00051442	0.117198	0.736549	0.96691
	podospora	fertilization*inoculation	1	1	0.0178339	4.06302	0.0609467	0.782706
	podospora	trichoderma	1	1	0.00060649	0.138173	0.714981	0.919673
	podospora	fertilization*trichoderma	1	1	0.00807259	1.83914	0.193883	0.940179
	podospora	inoculation*trichoderma	1	1	0.00100287	0.228479	0.639119	0.955707
	podospora	fertilization*inoculation*trichoderma	1	1	0.00275185	0.626941	0.440061	0.964532
	polyporus	fertilization	1	1	0.0565236	4.6192	0.0472619	0.301531
	polyporus	inoculation	1	1	0.0130119	1.06335	0.317788	0.929164
	polyporus	fertilization*inoculation	1	1	0.0164653	1.34557	0.263072	0.831848
	polyporus	trichoderma	1	1	9.00759e-05	0.00736115	0.932692	0.970063
	polyporus	fertilization*trichoderma	1	1	0.0504954	4.12656	0.0591686	0.940179
	polyporus	inoculation*trichoderma	1	1	0.00208301	0.170227	0.685386	0.955707
	polyporus	fertilization*inoculation*trichoderma	1	1	0.0001184	0.00967612	0.922862	0.996399
	polyscytalum	fertilization	1	1	0.0018479	1.36413	0.259933	0.594603
	polyscytalum	inoculation	1	1	0.00037485	0.276718	0.606076	0.929164
	polyscytalum	fertilization*inoculation	1	1	0.00016674	0.123088	0.730286	0.928132
	polyscytalum	trichoderma	1	1	0.00040667	0.300209	0.591314	0.845871
	polyscytalum	fertilization*trichoderma	1	1	0.0096201	7.10162	0.0169464	0.940179
	polyscytalum	inoculation*trichoderma	1	1	0.00127691	0.94262	0.346054	0.955707
	polyscytalum	fertilization*inoculation*trichoderma	1	1	1.19714e-05	0.00883733	0.926271	0.996399
	polytolypa	fertilization	1	1	3.693e-05	0.00769751	0.931176	0.964432
	polytolypa	inoculation	1	1	6.38539e-06	0.00133096	0.971349	0.99098
	polytolypa	fertilization*inoculation	1	1	0.0042088	0.877273	0.362873	0.855668
	polytolypa	trichoderma	1	1	3.43963e-05	0.0071695	0.933572	0.970063
	polytolypa	fertilization*trichoderma	1	1	1.34354e-05	0.00280044	0.958451	0.989137
	polytolypa	inoculation*trichoderma	1	1	0.00280195	0.584033	0.455859	0.955707
	polytolypa	fertilization*inoculation*trichoderma	1	1	0.00557911	1.1629	0.296855	0.964532
	powellomyces	fertilization	1	1	0.435128	4.3093	0.0543839	0.307838
	powellomyces	inoculation	1	1	0.0248546	0.246147	0.626547	0.929164
	powellomyces	fertilization*inoculation	1	1	0.126247	1.25029	0.280006	0.831848
	powellomyces	trichoderma	1	1	0.0322028	0.31892	0.580089	0.845871
	powellomyces	fertilization*trichoderma	1	1	0.220554	2.18426	0.158843	0.940179
	powellomyces	inoculation*trichoderma	1	1	0.169178	1.67545	0.2139	0.955707
	powellomyces	fertilization*inoculation*trichoderma	1	1	0.089635	0.887701	0.360111	0.964532
	preussia	fertilization	1	1	0.0924642	2.66463	0.122124	0.429062
	preussia	inoculation	1	1	0.0020621	0.0594254	0.810505	0.99098
	preussia	fertilization*inoculation	1	1	0.0158766	0.45753	0.508442	0.871842
	preussia	trichoderma	1	1	0.00813311	0.234379	0.634855	0.883199
	preussia	fertilization*trichoderma	1	1	0.0083605	0.240932	0.630198	0.961178
	preussia	inoculation*trichoderma	1	1	0.00976667	0.281455	0.603035	0.955707
	preussia	fertilization*inoculation*trichoderma	1	1	0.00086081	0.0248067	0.87682	0.996399
	psathyrella	fertilization	1	1	0.172255	2.9991	0.102542	0.398914
	psathyrella	inoculation	1	1	8.1731e-05	0.00142301	0.970375	0.99098
	psathyrella	fertilization*inoculation	1	1	0.0114072	0.198609	0.661817	0.914012
	psathyrella	trichoderma	1	1	0.00055121	0.00959702	0.923177	0.970063
	psathyrella	fertilization*trichoderma	1	1	0.0206411	0.359378	0.557246	0.950719
	psathyrella	inoculation*trichoderma	1	1	0.0119404	0.207893	0.654552	0.955707
	psathyrella	fertilization*inoculation*trichoderma	1	1	0.0134389	0.233982	0.635141	0.964532
	pseudaleuria	fertilization	1	1	0.36302	2.69611	0.120099	0.429062
	pseudaleuria	inoculation	1	1	5.24819e-05	0.00038978	0.984493	0.99098
	pseudaleuria	fertilization*inoculation	1	1	0.211614	1.57164	0.227979	0.831848
	pseudaleuria	trichoderma	1	1	0.0820844	0.609633	0.446325	0.841504
	pseudaleuria	fertilization*trichoderma	1	1	0.0120852	0.0897556	0.768345	0.967575
	pseudaleuria	inoculation*trichoderma	1	1	0.374227	2.77935	0.114938	0.955707
	pseudaleuria	fertilization*inoculation*trichoderma	1	1	0.652361	4.84502	0.0427517	0.964532
	pseudallescheria	fertilization	1	1	0.0167287	1.33081	0.265604	0.594603
	pseudallescheria	inoculation	1	1	0.0104566	0.831841	0.375279	0.929164
	pseudallescheria	fertilization*inoculation	1	1	0.0021857	0.173877	0.68223	0.914418
	pseudallescheria	trichoderma	1	1	0.0176381	1.40315	0.253495	0.841504
	pseudallescheria	fertilization*trichoderma	1	1	0.0122578	0.975137	0.338101	0.940179
	pseudallescheria	inoculation*trichoderma	1	1	0.0113274	0.901121	0.356601	0.955707
	pseudallescheria	fertilization*inoculation*trichoderma	1	1	0.000143	0.0113759	0.916386	0.996399
	pseudocosmospora	fertilization	1	1	0.00187658	0.804935	0.382924	0.649748
	pseudocosmospora	inoculation	1	1	8.76873e-07	0.00037612	0.984767	0.99098
	pseudocosmospora	fertilization*inoculation	1	1	5.69733e-08	2.4438e-05	0.996117	0.999249
	pseudocosmospora	trichoderma	1	1	3.18138e-05	0.0136461	0.908459	0.970063
	pseudocosmospora	fertilization*trichoderma	1	1	8.355e-05	0.0358377	0.852232	0.972794
	pseudocosmospora	inoculation*trichoderma	1	1	0.00411793	1.76633	0.202479	0.955707
	pseudocosmospora	fertilization*inoculation*trichoderma	1	1	0.00347144	1.48903	0.240048	0.964532
	pseudomassaria	fertilization	1	1	0.00014476	0.0462553	0.83243	0.915673
	pseudomassaria	inoculation	1	1	0.0136689	4.36774	0.05295	0.844552
	pseudomassaria	fertilization*inoculation	1	1	0.00449208	1.4354	0.248332	0.831848
	pseudomassaria	trichoderma	1	1	0.0012147	0.388144	0.542056	0.841504
	pseudomassaria	fertilization*trichoderma	1	1	0.00131196	0.419223	0.526507	0.940179
	pseudomassaria	inoculation*trichoderma	1	1	0.00195381	0.62432	0.441001	0.955707
	pseudomassaria	fertilization*inoculation*trichoderma	1	1	7.88842e-06	0.00252066	0.96058	0.996399
	puccinia	fertilization	1	1	0.00938058	0.396066	0.538011	0.757637
	puccinia	inoculation	1	1	0.00186388	0.0786965	0.782667	0.982613
	puccinia	fertilization*inoculation	1	1	0.00703561	0.297057	0.59325	0.877383
	puccinia	trichoderma	1	1	0.0689228	2.91005	0.107362	0.841504
	puccinia	fertilization*trichoderma	1	1	0.00221729	0.0936183	0.763572	0.967575
	puccinia	inoculation*trichoderma	1	1	0.0248017	1.04718	0.321382	0.955707
	puccinia	fertilization*inoculation*trichoderma	1	1	0.0555557	2.34567	0.145163	0.964532
	pulchromyces	fertilization	1	1	0.0372967	12.486	0.00276076	0.0627979
	pulchromyces	inoculation	1	1	4.1114e-05	0.013764	0.908067	0.99098
	pulchromyces	fertilization*inoculation	1	1	0.0014966	0.501025	0.489234	0.871842
	pulchromyces	trichoderma	1	1	0.001704	0.570458	0.461052	0.841504
	pulchromyces	fertilization*trichoderma	1	1	0.0054101	1.81117	0.197129	0.940179
	pulchromyces	inoculation*trichoderma	1	1	0.00102747	0.343973	0.565729	0.955707
	pulchromyces	fertilization*inoculation*trichoderma	1	1	0.0020632	0.69071	0.418153	0.964532
	pulvinula	fertilization	1	1	0.00218725	0.25859	0.61803	0.797249
	pulvinula	inoculation	1	1	0.0096761	1.14397	0.300686	0.929164
	pulvinula	fertilization*inoculation	1	1	0.00199999	0.236452	0.633374	0.910118
	pulvinula	trichoderma	1	1	0.00443215	0.523997	0.479593	0.841504
	pulvinula	fertilization*trichoderma	1	1	0.0150791	1.78274	0.2005	0.940179
	pulvinula	inoculation*trichoderma	1	1	9.91039e-05	0.0117167	0.915148	0.987706
	pulvinula	fertilization*inoculation*trichoderma	1	1	0.00058997	0.0697495	0.795073	0.990101
	pyrenochaeta	fertilization	1	1	0.333537	2.27179	0.151237	0.455138
	pyrenochaeta	inoculation	1	1	0.0120891	0.0823416	0.777832	0.982613
	pyrenochaeta	fertilization*inoculation	1	1	0.0220437	0.150144	0.703504	0.920654
	pyrenochaeta	trichoderma	1	1	0.0631411	0.430068	0.521275	0.841504
	pyrenochaeta	fertilization*trichoderma	1	1	0.0717835	0.488933	0.494444	0.940179
	pyrenochaeta	inoculation*trichoderma	1	1	0.102463	0.697896	0.415793	0.955707
	pyrenochaeta	fertilization*inoculation*trichoderma	1	1	0.0482779	0.328831	0.57432	0.964532
	pyronema	fertilization	1	1	0.0220019	3.5313	0.0785615	0.358691
	pyronema	inoculation	1	1	0.00191417	0.307223	0.587054	0.929164
	pyronema	fertilization*inoculation	1	1	0.00018705	0.0300219	0.864614	0.964058
	pyronema	trichoderma	1	1	0.00527277	0.846277	0.37127	0.841504
	pyronema	fertilization*trichoderma	1	1	0.0105449	1.69245	0.211703	0.940179
	pyronema	inoculation*trichoderma	1	1	0.00225939	0.362631	0.555487	0.955707
	pyronema	fertilization*inoculation*trichoderma	1	1	0.00221738	0.355889	0.559146	0.964532
	racocetra	fertilization	1	1	0.00095933	0.399039	0.536508	0.757637
	racocetra	inoculation	1	1	0.0146461	6.09211	0.0252346	0.679178
	racocetra	fertilization*inoculation	1	1	0.0141461	5.88415	0.0274738	0.782706
	racocetra	trichoderma	1	1	0.00552192	2.29688	0.14914	0.841504
	racocetra	fertilization*trichoderma	1	1	0.00013985	0.0581716	0.812473	0.967575
	racocetra	inoculation*trichoderma	1	1	0.00303437	1.26216	0.277817	0.955707
	racocetra	fertilization*inoculation*trichoderma	1	1	0.00517346	2.15193	0.161771	0.964532
	ramariopsis	fertilization	1	1	1.1378	20.2133	0.00036662	0.0389839
	ramariopsis	inoculation	1	1	0.0363922	0.646517	0.433146	0.929164
	ramariopsis	fertilization*inoculation	1	1	0.231471	4.11214	0.0595669	0.782706
	ramariopsis	trichoderma	1	1	0.162667	2.88983	0.108494	0.841504
	ramariopsis	fertilization*trichoderma	1	1	0.0025939	0.0460814	0.83274	0.972794
	ramariopsis	inoculation*trichoderma	1	1	0.00920885	0.163598	0.691221	0.955707
	ramariopsis	fertilization*inoculation*trichoderma	1	1	0.00335517	0.0596055	0.810224	0.994082
	ramicandelaber_longisporus	fertilization	1	1	0.0494998	1.08314	0.313468	0.611752
	ramicandelaber_longisporus	inoculation	1	1	0.0486273	1.06405	0.317635	0.929164
	ramicandelaber_longisporus	fertilization*inoculation	1	1	0.0256439	0.561132	0.464676	0.869513
	ramicandelaber_longisporus	trichoderma	1	1	0.0562743	1.23138	0.283539	0.841504
	ramicandelaber_longisporus	fertilization*trichoderma	1	1	0.0312735	0.684319	0.420271	0.940179
	ramicandelaber_longisporus	inoculation*trichoderma	1	1	0.0486273	1.06405	0.317635	0.955707
	ramicandelaber_longisporus	fertilization*inoculation*trichoderma	1	1	0.0256439	0.561132	0.464676	0.964532
	rhinocladiella	fertilization	1	1	0.0153053	1.08098	0.313936	0.611752
	rhinocladiella	inoculation	1	1	0.00547705	0.386831	0.542732	0.929164
	rhinocladiella	fertilization*inoculation	1	1	0.0567323	4.00686	0.0625701	0.782706
	rhinocladiella	trichoderma	1	1	0.0147107	1.03898	0.323225	0.841504
	rhinocladiella	fertilization*trichoderma	1	1	0.00115796	0.0817837	0.778564	0.967575
	rhinocladiella	inoculation*trichoderma	1	1	0.00069978	0.0494241	0.826881	0.955707
	rhinocladiella	fertilization*inoculation*trichoderma	1	1	4.31135e-07	3.045e-05	0.995665	0.998796
	rhizoctonia	fertilization	1	1	0.0132366	1.78529	0.200195	0.523461
	rhizoctonia	inoculation	1	1	9.20562e-05	0.0124161	0.912663	0.99098
	rhizoctonia	fertilization*inoculation	1	1	0.00013495	0.018201	0.894365	0.970416
	rhizoctonia	trichoderma	1	1	0.0502707	6.78027	0.0191884	0.665599
	rhizoctonia	fertilization*trichoderma	1	1	0.0207909	2.80418	0.113451	0.940179
	rhizoctonia	inoculation*trichoderma	1	1	0.00216121	0.291494	0.5967	0.955707
	rhizoctonia	fertilization*inoculation*trichoderma	1	1	0.0006688	0.0902046	0.767784	0.980914
	rhizophagus	fertilization	1	1	0.366874	5.6384	0.0304206	0.233542
	rhizophagus	inoculation	1	1	0.00258431	0.0397178	0.844544	0.99098
	rhizophagus	fertilization*inoculation	1	1	0.00338107	0.0519629	0.82257	0.956557
	rhizophagus	trichoderma	1	1	0.00020997	0.00322692	0.955403	0.983141
	rhizophagus	fertilization*trichoderma	1	1	0.0455922	0.700696	0.414878	0.940179
	rhizophagus	inoculation*trichoderma	1	1	0.00949669	0.145952	0.70746	0.955707
	rhizophagus	fertilization*inoculation*trichoderma	1	1	0.158668	2.43853	0.137947	0.964532
	rhizophlyctis	fertilization	1	1	0.0187824	0.975164	0.338095	0.619675
	rhizophlyctis	inoculation	1	1	0.00545304	0.283117	0.601977	0.929164
	rhizophlyctis	fertilization*inoculation	1	1	0.0124686	0.647357	0.432853	0.868427
	rhizophlyctis	trichoderma	1	1	0.0339956	1.76502	0.202638	0.841504
	rhizophlyctis	fertilization*trichoderma	1	1	0.0014294	0.074213	0.788783	0.967575
	rhizophlyctis	inoculation*trichoderma	1	1	0.00267976	0.139131	0.714042	0.955707
	rhizophlyctis	fertilization*inoculation*trichoderma	1	1	0.00036106	0.0187458	0.892806	0.996399
	rhizophydium	fertilization	1	1	0.0076846	1.73319	0.206551	0.527119
	rhizophydium	inoculation	1	1	0.00250442	0.564851	0.463225	0.929164
	rhizophydium	fertilization*inoculation	1	1	0.00062042	0.139931	0.713261	0.92257
	rhizophydium	trichoderma	1	1	0.00272656	0.614951	0.444385	0.841504
	rhizophydium	fertilization*trichoderma	1	1	0.00038174	0.0860981	0.772969	0.967575
	rhizophydium	inoculation*trichoderma	1	1	0.00053359	0.120347	0.733179	0.955707
	rhizophydium	fertilization*inoculation*trichoderma	1	1	0.014295	3.22411	0.0914696	0.964532
	rhizopogon	fertilization	1	1	0.0151768	7.04725	0.0173037	0.19034
	rhizopogon	inoculation	1	1	0.00186874	0.867736	0.365427	0.929164
	rhizopogon	fertilization*inoculation	1	1	1.37025e-05	0.00636267	0.937412	0.987143
	rhizopogon	trichoderma	1	1	0.00520777	2.41819	0.13949	0.841504
	rhizopogon	fertilization*trichoderma	1	1	0.00106522	0.494625	0.491979	0.940179
	rhizopogon	inoculation*trichoderma	1	1	0.0029955	1.39094	0.255487	0.955707
	rhizopogon	fertilization*inoculation*trichoderma	1	1	0.00023116	0.107337	0.747445	0.980914
	rhizopus_microsporus	fertilization	1	1	15.054	31.4693	3.91237e-05	0.0124805
	rhizopus_microsporus	inoculation	1	1	0.151333	0.316351	0.581604	0.929164
	rhizopus_microsporus	fertilization*inoculation	1	1	2.50541	5.2374	0.0360482	0.782706
	rhizopus_microsporus	trichoderma	1	1	0.915592	1.91398	0.185521	0.841504
	rhizopus_microsporus	fertilization*trichoderma	1	1	1.91903	4.0116	0.0624311	0.940179
	rhizopus_microsporus	inoculation*trichoderma	1	1	0.0298869	0.0624767	0.805804	0.955707
	rhizopus_microsporus	fertilization*inoculation*trichoderma	1	1	0.592035	1.23761	0.282368	0.964532
	rhodotorula	fertilization	1	1	0.0579758	1.23043	0.283717	0.601205
	rhodotorula	inoculation	1	1	0.0274184	0.581907	0.456666	0.929164
	rhodotorula	fertilization*inoculation	1	1	0.0263499	0.55923	0.465421	0.869513
	rhodotorula	trichoderma	1	1	0.0529073	1.12286	0.305038	0.841504
	rhodotorula	fertilization*trichoderma	1	1	0.0682258	1.44797	0.246357	0.940179
	rhodotorula	inoculation*trichoderma	1	1	0.0202767	0.430336	0.521147	0.955707
	rhodotorula	fertilization*inoculation*trichoderma	1	1	0.0259128	0.549954	0.469083	0.964532
	russula	fertilization	1	1	0.00261009	0.447459	0.513081	0.74889
	russula	inoculation	1	1	0.0009686	0.166052	0.689045	0.942669
	russula	fertilization*inoculation	1	1	0.00457587	0.784463	0.388898	0.855668
	russula	trichoderma	1	1	3.72336e-05	0.00638312	0.937312	0.970787
	russula	fertilization*trichoderma	1	1	0.00025243	0.043276	0.837831	0.972794
	russula	inoculation*trichoderma	1	1	0.00172969	0.296529	0.593575	0.955707
	russula	fertilization*inoculation*trichoderma	1	1	1.177e-05	0.00201787	0.964726	0.996399
	sarcopodium	fertilization	1	1	0.00075886	0.536997	0.47428	0.725698
	sarcopodium	inoculation	1	1	0.0012111	0.857015	0.368329	0.929164
	sarcopodium	fertilization*inoculation	1	1	0.00075886	0.536997	0.47428	0.869513
	sarcopodium	trichoderma	1	1	0.00032742	0.231692	0.636789	0.883199
	sarcopodium	fertilization*trichoderma	1	1	0.00195838	1.38582	0.256328	0.940179
	sarcopodium	inoculation*trichoderma	1	1	0.00075886	0.536997	0.47428	0.955707
	sarcopodium	fertilization*inoculation*trichoderma	1	1	0.00011753	0.0831707	0.776748	0.984122
	sarcosphaera	fertilization	1	1	0.0019989	0.590482	0.453426	0.705576
	sarcosphaera	inoculation	1	1	0.00073398	0.216819	0.64775	0.930166
	sarcosphaera	fertilization*inoculation	1	1	0.0027001	0.797617	0.385043	0.855668
	sarcosphaera	trichoderma	1	1	0.0011027	0.32574	0.576107	0.845871
	sarcosphaera	fertilization*trichoderma	1	1	0.002102	0.620938	0.442218	0.940179
	sarcosphaera	inoculation*trichoderma	1	1	0.00148951	0.440007	0.516563	0.955707
	sarcosphaera	fertilization*inoculation*trichoderma	1	1	0.00163703	0.483585	0.49678	0.964532
	sarea	fertilization	1	1	0.051098	0.89306	0.358703	0.639253
	sarea	inoculation	1	1	0.405307	7.08372	0.0170631	0.679178
	sarea	fertilization*inoculation	1	1	0.0413451	0.722605	0.407832	0.864017
	sarea	trichoderma	1	1	0.0905369	1.58235	0.226472	0.841504
	sarea	fertilization*trichoderma	1	1	0.00850492	0.148644	0.704912	0.967575
	sarea	inoculation*trichoderma	1	1	0.0110806	0.19366	0.665774	0.955707
	sarea	fertilization*inoculation*trichoderma	1	1	0.080211	1.40188	0.253701	0.964532
	savoryella	fertilization	1	1	0.00023877	0.0229617	0.881451	0.945152
	savoryella	inoculation	1	1	0.0181425	1.74472	0.205123	0.929164
	savoryella	fertilization*inoculation	1	1	0.00191162	0.183836	0.673814	0.914012
	savoryella	trichoderma	1	1	0.00105782	0.101728	0.753891	0.946816
	savoryella	fertilization*trichoderma	1	1	7.925e-05	0.00762125	0.931516	0.980771
	savoryella	inoculation*trichoderma	1	1	0.00320923	0.308625	0.58621	0.955707
	savoryella	fertilization*inoculation*trichoderma	1	1	1.86373e-05	0.00179231	0.966755	0.996399
	scedosporium	fertilization	1	1	0.00241508	0.366685	0.55331	0.764095
	scedosporium	inoculation	1	1	0.0005327	0.0808811	0.779755	0.982613
	scedosporium	fertilization*inoculation	1	1	0.0269433	4.09084	0.0601605	0.782706
	scedosporium	trichoderma	1	1	0.00912945	1.38614	0.256276	0.841504
	scedosporium	fertilization*trichoderma	1	1	0.00765056	1.16159	0.297117	0.940179
	scedosporium	inoculation*trichoderma	1	1	0.00641814	0.974474	0.338261	0.955707
	scedosporium	fertilization*inoculation*trichoderma	1	1	0.00034382	0.0522022	0.822169	0.994773
	schizothecium	fertilization	1	1	0.0130505	3.49844	0.0798342	0.358691
	schizothecium	inoculation	1	1	0.00113429	0.304067	0.588963	0.929164
	schizothecium	fertilization*inoculation	1	1	0.0293808	7.87608	0.012672	0.782706
	schizothecium	trichoderma	1	1	0.00671814	1.80092	0.198336	0.841504
	schizothecium	fertilization*trichoderma	1	1	0.00098921	0.265177	0.613626	0.959543
	schizothecium	inoculation*trichoderma	1	1	0.00461282	1.23655	0.282567	0.955707
	schizothecium	fertilization*inoculation*trichoderma	1	1	0.00190806	0.511492	0.4848	0.964532
	sclerotinia	fertilization	1	1	0.0940154	2.22487	0.155257	0.460296
	sclerotinia	inoculation	1	1	0.0149793	0.354483	0.559914	0.929164
	sclerotinia	fertilization*inoculation	1	1	0.00312437	0.0739381	0.789164	0.934204
	sclerotinia	trichoderma	1	1	0.0255396	0.604392	0.44825	0.841504
	sclerotinia	fertilization*trichoderma	1	1	0.0512138	1.21197	0.287229	0.940179
	sclerotinia	inoculation*trichoderma	1	1	0.0464871	1.10011	0.309827	0.955707
	sclerotinia	fertilization*inoculation*trichoderma	1	1	0.0235665	0.557699	0.466022	0.964532
	scolecobasidium	fertilization	1	1	0.0117557	0.480838	0.497987	0.74889
	scolecobasidium	inoculation	1	1	0.012953	0.529808	0.477205	0.929164
	scolecobasidium	fertilization*inoculation	1	1	0.0388541	1.58923	0.225511	0.831848
	scolecobasidium	trichoderma	1	1	0.0483716	1.97852	0.178672	0.841504
	scolecobasidium	fertilization*trichoderma	1	1	0.0186683	0.763582	0.395137	0.940179
	scolecobasidium	inoculation*trichoderma	1	1	0.0352169	1.44046	0.247535	0.955707
	scolecobasidium	fertilization*inoculation*trichoderma	1	1	0.0285292	1.16692	0.29605	0.964532
	scopulariopsis	fertilization	1	1	9.34796e-06	0.00785842	0.930462	0.964432
	scopulariopsis	inoculation	1	1	0.0008536	0.717582	0.409431	0.929164
	scopulariopsis	fertilization*inoculation	1	1	0.0003906	0.328361	0.574592	0.871842
	scopulariopsis	trichoderma	1	1	0.0006697	0.562985	0.463952	0.841504
	scopulariopsis	fertilization*trichoderma	1	1	0.0056038	4.71087	0.0453675	0.940179
	scopulariopsis	inoculation*trichoderma	1	1	0.00181345	1.52449	0.234767	0.955707
	scopulariopsis	fertilization*inoculation*trichoderma	1	1	0.0027079	2.27641	0.150848	0.964532
	scutellinia	fertilization	1	1	0.00688648	1.60384	0.223487	0.548404
	scutellinia	inoculation	1	1	1.36069e-05	0.00316899	0.955805	0.99098
	scutellinia	fertilization*inoculation	1	1	0.0265271	6.17808	0.0243708	0.782706
	scutellinia	trichoderma	1	1	0.00371423	0.865033	0.366155	0.841504
	scutellinia	fertilization*trichoderma	1	1	0.02525	5.88063	0.0275136	0.940179
	scutellinia	inoculation*trichoderma	1	1	5.9892e-05	0.0139486	0.907455	0.987706
	scutellinia	fertilization*inoculation*trichoderma	1	1	0.00980047	2.2825	0.150338	0.964532
	scytalidium	fertilization	1	1	6.98e-06	0.00396629	0.950564	0.968342
	scytalidium	inoculation	1	1	0.00196857	1.11862	0.305924	0.929164
	scytalidium	fertilization*inoculation	1	1	0.00136052	0.7731	0.392274	0.857092
	scytalidium	trichoderma	1	1	0.00946031	5.3757	0.0339814	0.677505
	scytalidium	fertilization*trichoderma	1	1	0.00121911	0.692746	0.417482	0.940179
	scytalidium	inoculation*trichoderma	1	1	0.00112543	0.639509	0.435601	0.955707
	scytalidium	fertilization*inoculation*trichoderma	1	1	0.00168352	0.956638	0.342593	0.964532
	septoglomus	fertilization	1	1	0.00232678	0.22345	0.642808	0.800999
	septoglomus	inoculation	1	1	0.00744074	0.714564	0.410396	0.929164
	septoglomus	fertilization*inoculation	1	1	0.00209599	0.201287	0.659701	0.914012
	septoglomus	trichoderma	1	1	0.00857851	0.823829	0.377531	0.841504
	septoglomus	fertilization*trichoderma	1	1	0.0013257	0.127312	0.725898	0.967575
	septoglomus	inoculation*trichoderma	1	1	0.00080648	0.0774495	0.784348	0.955707
	septoglomus	fertilization*inoculation*trichoderma	1	1	0.0520084	4.99457	0.0400393	0.964532
	serendipita	fertilization	1	1	1.75619	5.13541	0.0376658	0.267009
	serendipita	inoculation	1	1	0.71691	2.09638	0.16696	0.929164
	serendipita	fertilization*inoculation	1	1	0.0644907	0.188583	0.669898	0.914012
	serendipita	trichoderma	1	1	0.00492102	0.01439	0.90601	0.970063
	serendipita	fertilization*trichoderma	1	1	0.285319	0.834325	0.374584	0.940179
	serendipita	inoculation*trichoderma	1	1	0.00980944	0.0286846	0.867632	0.973373
	serendipita	fertilization*inoculation*trichoderma	1	1	0.073683	0.215463	0.648772	0.964532
	smittium_angustum	fertilization	1	1	0.0072867	0.526434	0.478589	0.725698
	smittium_angustum	inoculation	1	1	0.0220662	1.59419	0.224821	0.929164
	smittium_angustum	fertilization*inoculation	1	1	0.0129956	0.938878	0.346987	0.855668
	smittium_angustum	trichoderma	1	1	0.0800688	5.78464	0.0286256	0.665599
	smittium_angustum	fertilization*trichoderma	1	1	0.00047469	0.0342944	0.855409	0.972794
	smittium_angustum	inoculation*trichoderma	1	1	0.00662607	0.478706	0.498927	0.955707
	smittium_angustum	fertilization*inoculation*trichoderma	1	1	5.21436e-06	0.00037672	0.984755	0.996399
	sordaria	fertilization	1	1	0.0352362	0.848624	0.370624	0.646939
	sordaria	inoculation	1	1	0.0573459	1.38111	0.257105	0.929164
	sordaria	fertilization*inoculation	1	1	0.0452555	1.08993	0.312005	0.831848
	sordaria	trichoderma	1	1	0.0443246	1.06751	0.316874	0.841504
	sordaria	fertilization*trichoderma	1	1	0.07567	1.82243	0.195815	0.940179
	sordaria	inoculation*trichoderma	1	1	0.055486	1.33632	0.264655	0.955707
	sordaria	fertilization*inoculation*trichoderma	1	1	0.0292434	0.704293	0.413709	0.964532
	sphaerodes	fertilization	1	1	0.00154706	0.665253	0.426688	0.690931
	sphaerodes	inoculation	1	1	0.00170394	0.732709	0.404644	0.929164
	sphaerodes	fertilization*inoculation	1	1	0.0123995	5.33191	0.0346207	0.782706
	sphaerodes	trichoderma	1	1	0.00096559	0.415214	0.528466	0.841504
	sphaerodes	fertilization*trichoderma	1	1	0.0221068	9.50611	0.00712624	0.940179
	sphaerodes	inoculation*trichoderma	1	1	9.82935e-06	0.00422671	0.948969	0.99193
	sphaerodes	fertilization*inoculation*trichoderma	1	1	0.00125456	0.539472	0.473279	0.964532
	spiromastix	fertilization	1	1	0.0541756	4.01985	0.06219	0.330644
	spiromastix	inoculation	1	1	0.00764189	0.567032	0.462378	0.929164
	spiromastix	fertilization*inoculation	1	1	0.00247296	0.183495	0.674098	0.914012
	spiromastix	trichoderma	1	1	0.00162573	0.12063	0.732879	0.935154
	spiromastix	fertilization*trichoderma	1	1	0.0224413	1.66515	0.215246	0.940179
	spiromastix	inoculation*trichoderma	1	1	0.00158913	0.117914	0.735778	0.955707
	spiromastix	fertilization*inoculation*trichoderma	1	1	0.0299005	2.21863	0.155801	0.964532
	spizellomyces	fertilization	1	1	0.615871	1.19856	0.289817	0.601205
	spizellomyces	inoculation	1	1	1.2756	2.48247	0.134686	0.929164
	spizellomyces	fertilization*inoculation	1	1	0.754187	1.46774	0.243292	0.831848
	spizellomyces	trichoderma	1	1	0.263056	0.511939	0.484612	0.841504
	spizellomyces	fertilization*trichoderma	1	1	0.275373	0.535911	0.47472	0.940179
	spizellomyces	inoculation*trichoderma	1	1	0.123519	0.240383	0.630585	0.955707
	spizellomyces	fertilization*inoculation*trichoderma	1	1	0.00704721	0.0137147	0.90823	0.996399
	sporisorium	fertilization	1	1	0.0190541	3.27054	0.0893657	0.367954
	sporisorium	inoculation	1	1	0.00055133	0.0946329	0.762336	0.980586
	sporisorium	fertilization*inoculation	1	1	0.0172773	2.96556	0.104327	0.831848
	sporisorium	trichoderma	1	1	0.00089408	0.153463	0.700416	0.915708
	sporisorium	fertilization*trichoderma	1	1	0.00018263	0.0313469	0.861691	0.972794
	sporisorium	inoculation*trichoderma	1	1	0.00133186	0.228607	0.639026	0.955707
	sporisorium	fertilization*inoculation*trichoderma	1	1	0.00117427	0.201557	0.659488	0.964532
	sporobolomyces	fertilization	1	1	0.00310439	0.631935	0.43828	0.696313
	sporobolomyces	inoculation	1	1	0.0002587	0.0526606	0.821404	0.99098
	sporobolomyces	fertilization*inoculation	1	1	0.00011669	0.0237545	0.879439	0.964058
	sporobolomyces	trichoderma	1	1	7.40132e-05	0.0150662	0.903838	0.970063
	sporobolomyces	fertilization*trichoderma	1	1	0.00214038	0.4357	0.518596	0.940179
	sporobolomyces	inoculation*trichoderma	1	1	0.00432272	0.87994	0.362164	0.955707
	sporobolomyces	fertilization*inoculation*trichoderma	1	1	0.00151017	0.307412	0.58694	0.964532
	sporormia	fertilization	1	1	0.0455552	0.240771	0.630311	0.800999
	sporormia	inoculation	1	1	0.0748316	0.395504	0.538296	0.929164
	sporormia	fertilization*inoculation	1	1	0.630575	3.33275	0.086636	0.822719
	sporormia	trichoderma	1	1	0.391871	2.07114	0.169386	0.841504
	sporormia	fertilization*trichoderma	1	1	0.314017	1.65966	0.215968	0.940179
	sporormia	inoculation*trichoderma	1	1	0.109039	0.576301	0.458805	0.955707
	sporormia	fertilization*inoculation*trichoderma	1	1	0.0838534	0.443187	0.515072	0.964532
	sporormiella	fertilization	1	1	0.0206525	0.583368	0.456111	0.706308
	sporormiella	inoculation	1	1	0.292328	8.25735	0.0110295	0.679178
	sporormiella	fertilization*inoculation	1	1	0.0735669	2.07803	0.168719	0.831848
	sporormiella	trichoderma	1	1	0.00767926	0.216915	0.647678	0.886735
	sporormiella	fertilization*trichoderma	1	1	0.0195989	0.553606	0.467635	0.940179
	sporormiella	inoculation*trichoderma	1	1	0.0157802	0.445741	0.51388	0.955707
	sporormiella	fertilization*inoculation*trichoderma	1	1	0.00025459	0.00719148	0.93347	0.996399
	stachybotrys	fertilization	1	1	0.0262179	0.414057	0.529033	0.756779
	stachybotrys	inoculation	1	1	0.0531032	0.838654	0.373379	0.929164
	stachybotrys	fertilization*inoculation	1	1	0.081371	1.28508	0.273657	0.831848
	stachybotrys	trichoderma	1	1	0.030122	0.475714	0.500252	0.841504
	stachybotrys	fertilization*trichoderma	1	1	0.0582872	0.920525	0.351612	0.940179
	stachybotrys	inoculation*trichoderma	1	1	0.15042	2.37557	0.14279	0.955707
	stachybotrys	fertilization*inoculation*trichoderma	1	1	0.0130887	0.206709	0.655467	0.964532
	stilbella	fertilization	1	1	0.0037498	1.06361	0.317731	0.611752
	stilbella	inoculation	1	1	0.00240411	0.681916	0.421071	0.929164
	stilbella	fertilization*inoculation	1	1	0.00051844	0.147055	0.706414	0.920654
	stilbella	trichoderma	1	1	0.00339086	0.961805	0.34133	0.841504
	stilbella	fertilization*trichoderma	1	1	0.00162461	0.460815	0.506944	0.940179
	stilbella	inoculation*trichoderma	1	1	0.00815798	2.31398	0.147731	0.955707
	stilbella	fertilization*inoculation*trichoderma	1	1	0.0010908	0.3094	0.585744	0.964532
	stromatonectria	fertilization	1	1	0.00040511	0.219556	0.645699	0.80147
	stromatonectria	inoculation	1	1	7.25579e-06	0.00393237	0.950775	0.99098
	stromatonectria	fertilization*inoculation	1	1	4.56859e-05	0.0247601	0.876935	0.964058
	stromatonectria	trichoderma	1	1	0.000651	0.352819	0.560827	0.845511
	stromatonectria	fertilization*trichoderma	1	1	0.00025799	0.139819	0.71337	0.967575
	stromatonectria	inoculation*trichoderma	1	1	0.0106979	5.79788	0.0284692	0.955707
	stromatonectria	fertilization*inoculation*trichoderma	1	1	0.00184457	0.999691	0.332268	0.964532
	strumella	fertilization	1	1	0.00769744	0.134661	0.718455	0.84571
	strumella	inoculation	1	1	0.0314751	0.550634	0.468813	0.929164
	strumella	fertilization*inoculation	1	1	0.0291862	0.510591	0.485179	0.871842
	strumella	trichoderma	1	1	0.263864	4.6161	0.0473276	0.794605
	strumella	fertilization*trichoderma	1	1	0.162359	2.84035	0.111325	0.940179
	strumella	inoculation*trichoderma	1	1	0.0866479	1.51584	0.236041	0.955707
	strumella	fertilization*inoculation*trichoderma	1	1	0.16035	2.80521	0.113389	0.964532
	suillus	fertilization	1	1	0.00495273	1.16721	0.295992	0.609172
	suillus	inoculation	1	1	6.74148e-05	0.0158876	0.901266	0.99098
	suillus	fertilization*inoculation	1	1	0.0168271	3.96564	0.0637942	0.782706
	suillus	trichoderma	1	1	0.0017075	0.402407	0.534814	0.841504
	suillus	fertilization*trichoderma	1	1	0.00630076	1.4849	0.240673	0.940179
	suillus	inoculation*trichoderma	1	1	3.35474e-05	0.0079061	0.930252	0.99193
	suillus	fertilization*inoculation*trichoderma	1	1	0.00225025	0.530316	0.476997	0.964532
	talaromyces	fertilization	1	1	0.0343016	2.33929	0.145676	0.451171
	talaromyces	inoculation	1	1	0.0169556	1.15633	0.298176	0.929164
	talaromyces	fertilization*inoculation	1	1	0.00846442	0.577253	0.45844	0.869513
	talaromyces	trichoderma	1	1	0.00607527	0.414318	0.528905	0.841504
	talaromyces	fertilization*trichoderma	1	1	0.0191339	1.30488	0.27013	0.940179
	talaromyces	inoculation*trichoderma	1	1	0.0258279	1.7614	0.203079	0.955707
	talaromyces	fertilization*inoculation*trichoderma	1	1	0.00089351	0.0609349	0.808164	0.994082
	tapinella	fertilization	1	1	0.0147439	0.151062	0.702645	0.836358
	tapinella	inoculation	1	1	0.0877142	0.898699	0.35723	0.929164
	tapinella	fertilization*inoculation	1	1	0.0670251	0.686724	0.419472	0.864017
	tapinella	trichoderma	1	1	0.0311261	0.318911	0.580095	0.845871
	tapinella	fertilization*trichoderma	1	1	0.0689218	0.706157	0.413105	0.940179
	tapinella	inoculation*trichoderma	1	1	0.160542	1.64488	0.217928	0.955707
	tapinella	fertilization*inoculation*trichoderma	1	1	0.0191877	0.196593	0.663422	0.964532
	tarzetta	fertilization	1	1	0.00344047	1.02827	0.325654	0.611752
	tarzetta	inoculation	1	1	3.33686e-06	0.00099731	0.975197	0.99098
	tarzetta	fertilization*inoculation	1	1	0.00142133	0.424802	0.523804	0.871842
	tarzetta	trichoderma	1	1	2.03756e-08	6.08977e-06	0.998062	0.998062
	tarzetta	fertilization*trichoderma	1	1	3.91579e-05	0.0117034	0.915196	0.974484
	tarzetta	inoculation*trichoderma	1	1	0.0018879	0.564248	0.46346	0.955707
	tarzetta	fertilization*inoculation*trichoderma	1	1	1.53878e-05	0.00459906	0.946772	0.996399
	teloschistes	fertilization	1	1	0.00381665	3.25708	0.0899699	0.367954
	teloschistes	inoculation	1	1	0.0002604	0.222222	0.643716	0.929164
	teloschistes	fertilization*inoculation	1	1	0.0023436	2	0.176463	0.831848
	teloschistes	trichoderma	1	1	0.00087056	0.742921	0.401461	0.841504
	teloschistes	fertilization*trichoderma	1	1	7.66545e-06	0.00654159	0.93654	0.982751
	teloschistes	inoculation*trichoderma	1	1	0.0023436	2	0.176463	0.955707
	teloschistes	fertilization*inoculation*trichoderma	1	1	0.0002604	0.222222	0.643716	0.964532
	terfezia	fertilization	1	1	0.385983	0.972055	0.338844	0.619675
	terfezia	inoculation	1	1	0.264659	0.666514	0.426258	0.929164
	terfezia	fertilization*inoculation	1	1	0.833032	2.0979	0.166815	0.831848
	terfezia	trichoderma	1	1	0.0148027	0.0372791	0.849328	0.970063
	terfezia	fertilization*trichoderma	1	1	0.40704	1.02509	0.326383	0.940179
	terfezia	inoculation*trichoderma	1	1	0.556362	1.40114	0.253822	0.955707
	terfezia	fertilization*inoculation*trichoderma	1	1	0.114164	0.287509	0.599198	0.964532
	termitomyces	fertilization	1	1	0.00047983	0.235914	0.633757	0.800999
	termitomyces	inoculation	1	1	0.00675188	3.31962	0.0872041	0.929164
	termitomyces	fertilization*inoculation	1	1	0.0266246	13.0902	0.00230952	0.590978
	termitomyces	trichoderma	1	1	0.00764816	3.76028	0.0703272	0.841504
[truncated: 234 more rows]
